# Supplementary material for: Relevance of genetic testing in the gene-targeted trial era: the Rostock Parkinson’s disease study
Source: Brain. 2024 Aug 1;147(8):2652–67. doi: 10.1093/brain/awae188 (PMC11292909; doi:10.1093/brain/awae188)
Supplement: awae188_Supplementary_Data [file awae188_supplementary_data.zip]

Archive with 2 entries (2 files):
- awae188 Supplementary_Table_6.f..xlsx
- brain-2023-02608-File010.pdf
