# Supplementary material for: Relevance of genetic testing in the gene-targeted trial era: the Rostock Parkinson’s disease study
Source: Brain. 2024 Aug 1;147(8):2652–67. doi: 10.1093/brain/awae188 (PMC11292909; doi:10.1093/brain/awae188)
Supplement: awae188_Supplementary_Data [file awae188_supplementary_data.zip › awae188 Supplementary_Table_6.f..xlsx]

## Sheet: Sheet1
eTable 6. List of all relevant variants (P, LP, RF, or VUS) detected in the 50 genes screened in the ROPAD study patients
Gene	Phenotype related to the respective gene	Transcript	Chromosome	Position (hg19)	Reference sequence	Alternative sequence	cDNA sequence	Protein sequence	Variant type (SNV/CNV/ indel)	CADD score	ACMG class	Variant number	Number of homozygous (or hemizygous) individuals	Number of heterozygous individuals
CHCHD2	Parkinson's disease	NM_016139.2	7	56172045	C	A	c.174G>T	p.Gln58His	SSV (SNV)	23.9	VUS	11275590	0	1
CHCHD2	Parkinson's disease	NM_016139.2	7	56172118	G	A	c.101C>T	p.Pro34Leu	SSV (SNV)	19.46	VUS	11624733	0	3
CHCHD2	Parkinson's disease	NM_016139.2	7	56171984	C	T	c.235G>A	p.Ala79Thr	SSV (SNV)	28.7	VUS	13065658	0	2
CHCHD2	Parkinson's disease	NM_016139.2	7	56170600	C	A	c.405G>T	p.Glu135Asp	SSV (SNV)	22.5	VUS	20671874	0	2
CHCHD2	Parkinson's disease	NM_016139.2	7	56171981	T	C	c.238A>G	p.Ile80Val	SSV (SNV)	16.87	VUS	22207326	0	2
CHCHD2	Parkinson's disease	NM_016139.2	7	56172125	C	T	c.94G>A	p.Ala32Thr	SSV (SNV)	22.7	VUS	22207327	0	2
CHCHD2	Parkinson's disease	NM_016139.2	7	56174097	C	T	c.10G>A	p.Gly4Arg	SSV (SNV)	29.7	VUS	22879559	0	1
CHCHD2	Parkinson's disease	NM_016139.2	7	56172068	G	A	c.151C>T	p.Arg51Trp	SSV (SNV)	23.7	VUS	23369359	0	2
CHCHD2	Parkinson's disease	NM_016139.2	7	56172073	G	A	c.146C>T	p.Ala49Val	SSV (SNV)	23.2	VUS	32905051	0	3
CHCHD2	Parkinson's disease	NM_016139.2	7	56172051	C	T	c.168G>A	p.Met56Ile	SSV (SNV)	23.9	VUS	49122972	0	3
CHCHD2	Parkinson's disease	NM_016139.2	7	56171941	G	A	c.278C>T	p.Ala93Val	SSV (SNV)	15.12	VUS	50096256	0	1
CHCHD2	Parkinson's disease	NM_016139.2	7	56170667	G	GGCT	c.335_337dup	p.Gln112dup	SSV (indel)	20.3	VUS	155107734	0	1
CHCHD2	Parkinson's disease	NM_016139.2	7	56171921	G	C	c.298C>G	p.Gln100Glu	SSV (SNV)	29.5	VUS	157222822	0	1
CHCHD2	Parkinson's disease	NM_016139.2	7	56174061	C	T	c.46G>A	p.Ala16Thr	SSV (SNV)	23	VUS	157422093	0	1
CHCHD2	Parkinson's disease	NM_016139.2	7	56172017	C	T	c.202G>A	p.Val68Met	SSV (SNV)	27.6	VUS	162218213	0	1
CHCHD2	Parkinson's disease	NM_016139.2	7	56174059	G	A	c.48C>T	p.Ala16Ala	SSV (SNV)	22.9	VUS	169588343	0	1
CHCHD2	Parkinson's disease	NM_016139.2	7	56172104	G	T	c.115C>A	p.Pro39Thr	SSV (SNV)	18.02	VUS	170724639	0	1
CHCHD2	Parkinson's disease	NM_016139.2	7	56170623	G	C	c.382C>G	p.Gln128Glu	SSV (SNV)	25.7	VUS	172937492	0	1
CHCHD2	Parkinson's disease	NM_016139.2	7	56170707	G	C	c.301-3C>G	p.?	SSV (SNV)	23.9	VUS	175316679	0	1
CHCHD2	Parkinson's disease	NM_016139.2	7	56170658	TAGAGGCA	AC	c.340_347delinsGT	p.Cys114_Tyr116delinsVal	SSV (indel)	33	VUS	155582558	0	1
GBA1	Parkinson's disease	NM_000157.3	1	155204793	C	T	c.1604G>A	p.Arg535His	SSV (SNV)	16.26	RF	16912130	0	18
GBA1	Parkinson's disease	NM_000157.3	1	155204794	G	A	c.1603C>T	p.Arg535Cys	SSV (SNV)	24.4	RF	16911455	0	2
GBA1	Parkinson's disease	NM_000157.3	1	155204796	C	A	c.1601G>T	p.Arg534Leu	SSV (SNV)	17.04	VUS	88361777	0	1
GBA1	Parkinson's disease	NM_000157.3	1	155204797	G	A	c.1600C>T	p.Arg534Cys	SSV (SNV)	20.5	VUS	20733724	0	4
GBA1	Parkinson's disease	NM_000157.3	1	155204808	G	A	c.1589C>T	p.Thr530Ile	SSV (SNV)	23.8	VUS	16916009	0	1
GBA1	Parkinson's disease	NM_000157.3	1	155204814	A	G	c.1583T>C	p.Ile528Thr	SSV (SNV)	24.1	RF	16868279	0	1
GBA1	Parkinson's disease	NM_000157.3	1	155204815	T	C	c.1582A>G	p.Ile528Val	SSV (SNV)	18.9	VUS	16907541	0	2
GBA1	Parkinson's disease	NM_000157.3	1	155204836	TCTC	T	c.1558_1560delGAG	p.Glu520del	SSV (indel)	18.38	VUS	165303482	0	1
GBA1	Parkinson's disease	NM_000157.3	1	155204872	GAGGCAC	G	c.1519_1524delGTGCCT	p.Val507_Pro508del	SSV (indel)	18.81	VUS	159403709	0	1
GBA1	Parkinson's disease	NM_000157.3	1	155204986	C	T	c.1505G>A	p.Arg502His	SSV (SNV)	34	RF	16872531	0	4
GBA1	Parkinson's disease	NM_000157.3	1	155204987	G	A	c.1504C>T	p.Arg502Cys	SSV (SNV)	29.7	RF	11733568	0	5
GBA1	Parkinson's disease	NM_000157.3	1	155204995	A	C	c.1496T>G	p.Val499Gly	SSV (SNV)	24.9	VUS	157693429	0	1
GBA1	Parkinson's disease	NM_000157.3	1	155204996	C	G	c.1495G>C	p.Val499Leu	SSV (SNV)	18.57	VUS	16815102	0	5
GBA1	Parkinson's disease	NM_000157.3	1	155204996	C	T	c.1495G>A	p.Val499Met	SSV (SNV)	24	RF	16940461	0	1
GBA1	Parkinson's disease	NM_000157.3	1	155205038	C	G	c.1453G>C	p.Ala485Pro	SSV (SNV)	10.31	RF	16919530	0	1
GBA1	Parkinson's disease	NM_000157.3	1	155205038	C	T	c.1453G>A	p.Ala485Thr	SSV (SNV)	0.707	VUS	133061404	0	3
GBA1	Parkinson's disease	NM_000157.3	1	155205040	T	C	c.1451A>G	p.Asp484Gly	SSV (SNV)	22	VUS	63962180	0	1
GBA1	Parkinson's disease	NM_000157.3	1	155205041	C	A	c.1450G>T	p.Asp484Tyr	SSV (SNV)	22.8	VUS	52760486	1	4
GBA1	Parkinson's disease	NM_000157.3	1	155205043	A	G	c.1448T>C	p.Leu483Pro	SSV (SNV)	23.6	RF	12625782	0	95
GBA1	Parkinson's disease	NM_000157.3	1	155205043	A	C	c.1448T>G	p.Leu483Arg	SSV (SNV)	24	RF	16913369	0	1
GBA1	Parkinson's disease	NM_000157.3	1	155205100	T	G	c.1391A>C	p.Lys464Thr	SSV (SNV)	25.9	VUS	170724236	0	1
GBA1	Parkinson's disease	NM_000157.3	1	155205514	G	A	c.1346C>T	p.Thr449Met	SSV (SNV)	20.3	VUS	21579918	0	3
GBA1	Parkinson's disease	NM_000157.3	1	155205518	C	G	c.1342G>C	p.Asp448His	SSV (SNV)	24.3	RF	16493944	0	25
GBA1	Parkinson's disease	NM_000157.3	1	155205541	G	A	c.1319C>T	p.Pro440Leu	SSV (SNV)	25.1	VUS	16921875	0	1
GBA1	Parkinson's disease	NM_000157.3	1	155205548	C	T	c.1312G>A	p.Asp438Asn	SSV (SNV)	26.6	RF	16913373	0	2
GBA1	Parkinson's disease	NM_000157.3	1	155205563	C	A	c.1297G>T	p.Val433Leu	SSV (SNV)	26.1	RF	16910518	0	4
GBA1	Parkinson's disease	NM_000157.3	1	155205581	C	T	c.1279G>A	p.Glu427Lys	SSV (SNV)	23.3	RF	13266185	0	8
GBA1	Parkinson's disease	NM_000157.3	1	155205590	G	T	c.1270C>A	p.Leu424Met	SSV (SNV)	24.1	VUS	169587878	0	1
GBA1	Parkinson's disease	NM_000157.3	1	155205605	C	A	c.1255G>T	p.Asp419Tyr	SSV (SNV)	27.1	VUS	16875530	0	1
GBA1	Parkinson's disease	NM_000157.3	1	155205605	C	T	c.1255G>A	p.Asp419Asn	SSV (SNV)	27.5	RF	16913374	0	1
GBA1	Parkinson's disease	NM_000157.3	1	155205609	C	G	c.1251G>C	p.Trp417Cys	SSV (SNV)	29.2	RF	16904867	0	1
GBA1	Parkinson's disease	NM_000157.3	1	155205614	C	T	c.1246G>A	p.Gly416Ser	SSV (SNV)	27.3	RF	15199866	0	4
GBA1	Parkinson's disease	NM_000157.3	1	155205634	T	C	c.1226A>G	p.Asn409Ser	SSV (SNV)	24.8	RF	11764807	4	215
GBA1	Parkinson's disease	NM_000157.3	1	155206036	C	T	c.1224G>A	p.Thr408Thr	SSV (SNV)	22.5	VUS	11492659	0	14
GBA1	Parkinson's disease	NM_000157.3	1	155206037	G	A	c.1223C>T	p.Thr408Met	SSV (SNV)	22.3	RF	11378041	1	232
GBA1	Parkinson's disease	NM_000157.3	1	155206060	C	T	c.1200G>A	p.Met400Ile	SSV (SNV)	19.31	RF	15653920	0	5
GBA1	Parkinson's disease	NM_000157.3	1	155206067	C	T	c.1193G>A	p.Arg398Gln	SSV (SNV)	28.1	RF	13929942	0	1
GBA1	Parkinson's disease	NM_000157.3	1	155206068	G	A	c.1192C>T	p.Arg398*	SSV (SNV)	38	RF	16913376	0	1
GBA1	Parkinson's disease	NM_000157.3	1	155206095	G	A	c.1165C>T	p.Gln389*	SSV (SNV)	36	RF	16853222	0	1
GBA1	Parkinson's disease	NM_000157.3	1	155206137	G	GCA	c.1121_1122dup	p.Leu375Cysfs*20	SSV (indel)	32	RF	16837682	0	1
GBA1	Parkinson's disease	NM_000157.3	1	155206146	T	TG	c.1113dup	p.Asn372Glnfs*64	SSV (indel)	24.5	RF	167657475	0	1
GBA1	Parkinson's disease	NM_000157.3	1	155206157	C	T	c.1103G>A	p.Arg368His	SSV (SNV)	18.56	VUS	21158519	0	1
GBA1	Parkinson's disease	NM_000157.3	1	155206158	G	A	c.1102C>T	p.Arg368Cys	SSV (SNV)	27.6	RF	16860326	0	1
GBA1	Parkinson's disease	NM_000157.3	1	155206160	T	G	c.1100A>C	p.His367Pro	SSV (SNV)	25	VUS	99805757	0	1
GBA1	Parkinson's disease	NM_000157.3	1	155206165	C	G	c.1095G>C	p.Glu365Asp	SSV (SNV)	15.59	VUS	157693428	0	2
GBA1	Parkinson's disease	NM_000157.3	1	155206167	C	T	c.1093G>A	p.Glu365Lys	SSV (SNV)	20.2	RF	11550969	0	286
GBA1	Parkinson's disease	NM_000157.3	1	155206172	A	G	c.1088T>C	p.Leu363Pro	SSV (SNV)	26.3	RF	16919540	0	3
GBA1	Parkinson's disease	NM_000157.3	1	155206175	G	A	c.1085C>T	p.Thr362Ile	SSV (SNV)	24.2	RF	16911457	0	1
GBA1	Parkinson's disease	NM_000157.3	1	155206194	GA	G	c.1065del	p.Leu356Trpfs*8	SSV (indel)	22.8	RF	165631001	0	1
GBA1	Parkinson's disease	NM_000157.3	1	155206200	C	G	c.1060G>C	p.Asp354His	SSV (SNV)	27	RF	16914548	0	1
GBA1	Parkinson's disease	NM_000157.3	1	155207209	C	T	c.922G>A	p.Ala308Thr	SSV (SNV)	17.64	VUS	21687238	0	2
GBA1	Parkinson's disease	NM_000157.3	1	155207214	G	A	c.917C>T	p.Thr306Ile	SSV (SNV)	17.08	VUS	16869754	0	1
GBA1	Parkinson's disease	NM_000157.3	1	155207229	C	T	c.902G>A	p.Arg301His	SSV (SNV)	15.74	VUS	16878348	0	1
GBA1	Parkinson's disease	NM_000157.3	1	155207230	G	A	c.901C>T	p.Arg301Cys	SSV (SNV)	23.5	VUS	52003289	0	3
GBA1	Parkinson's disease	NM_000157.3	1	155207235	A	G	c.896T>C	p.Ile299Thr	SSV (SNV)	23.9	RF	16863270	0	1
GBA1	Parkinson's disease	NM_000157.3	1	155207250	T	C	c.881A>G	p.His294Arg	SSV (SNV)	17.29	VUS	20678145	0	3
GBA1	Parkinson's disease	NM_000157.3	1	155207281	G	T	c.850C>A	p.Pro284Thr	SSV (SNV)	22.5	RF	16904868	0	1
GBA1	Parkinson's disease	NM_000157.3	1	155207296	G	T	c.835C>A	p.Leu279Met	SSV (SNV)	12.01	VUS	83123489	0	1
GBA1	Parkinson's disease	NM_000157.3	1	155207322	G	C	c.809C>G	p.Thr270Arg	SSV (SNV)	24.7	RF	16853858	0	1
GBA1	Parkinson's disease	NM_000157.3	1	155207367	A	T	c.764T>A	p.Phe255Tyr	SSV (SNV)	24.3	RF	16910682	0	6
GBA1	Parkinson's disease	NM_000157.3	1	155207940	G	A	c.746C>T	p.Ala249Val	SSV (SNV)	32	RF	16868283	0	1
GBA1	Parkinson's disease	NM_000157.3	1	155207965	C	T	c.721G>A	p.Gly241Arg	SSV (SNV)	23.5	RF	16913380	0	9
GBA1	Parkinson's disease	NM_000157.3	1	155207982	GAC	G	c.702_703del	p.Ser235Thrfs*26	SSV (indel)	24.6	RF	170936984	0	1
GBA1	Parkinson's disease	NM_000157.3	1	155207983	A	G	c.703T>C	p.Ser235Pro	SSV (SNV)	14.61	RF	16922797	0	1
GBA1	Parkinson's disease	NM_000157.3	1	155207997	A	C	c.689T>G	p.Val230Gly	SSV (SNV)	13.4	RF	16919545	0	1
GBA1	Parkinson's disease	NM_000157.3	1	155208000	G	T	c.686C>A	p.Ala229Glu	SSV (SNV)	14.25	VUS	16846983	0	1
GBA1	Parkinson's disease	NM_000157.3	1	155208000	G	A	c.686C>T	p.Ala229Val	SSV (SNV)	15.7	VUS	58355117	0	1
GBA1	Parkinson's disease	NM_000157.3	1	155208005	A	C	c.681T>G	p.Asn227Lys	SSV (SNV)	13.25	RF	16919546	0	1
GBA1	Parkinson's disease	NM_000157.3	1	155208006	T	C	c.680A>G	p.Asn227Ser	SSV (SNV)	10.29	RF	15723980	0	6
GBA1	Parkinson's disease	NM_000157.3	1	155208019	A	G	c.667T>C	p.Trp223Arg	SSV (SNV)	22	RF	16847560	0	1
GBA1	Parkinson's disease	NM_000157.3	1	155208019	A	C	c.667T>G	p.Trp223Gly	SSV (SNV)	22.3	VUS	153716243	0	1
GBA1	Parkinson's disease	NM_000157.3	1	155208037	G	A	c.649C>T	p.Pro217Ser	SSV (SNV)	23.2	VUS	16914550	0	1
GBA1	Parkinson's disease	NM_000157.3	1	155208042	G	T	c.644C>A	p.Ala215Asp	SSV (SNV)	24.4	RF	16913382	0	1
GBA1	Parkinson's disease	NM_000157.3	1	155208042	G	A	c.644C>T	p.Ala215Val	SSV (SNV)	24	RF	132287740	0	1
GBA1	Parkinson's disease	NM_000157.3	1	155208051	G	C	c.635C>G	p.Ser212*	SSV (SNV)	33	RF	16914551	0	1
GBA1	Parkinson's disease	NM_000157.3	1	155208060	C	G	c.626G>C	p.Arg209Pro	SSV (SNV)	18.04	RF	16919547	0	1
GBA1	Parkinson's disease	NM_000157.3	1	155208060	C	T	c.626G>A	p.Arg209His	SSV (SNV)	18.1	VUS	35612643	0	1
GBA1	Parkinson's disease	NM_000157.3	1	155208061	G	A	c.625C>T	p.Arg209Cys	SSV (SNV)	24.4	RF	16847561	0	1
GBA1	Parkinson's disease	NM_000157.3	1	155208081	C	T	c.605G>A	p.Arg202Gln	SSV (SNV)	19.5	VUS	16875533	0	1
GBA1	Parkinson's disease	NM_000157.3	1	155208082	G	A	c.604C>T	p.Arg202*	SSV (SNV)	35	RF	16919549	0	3
GBA1	Parkinson's disease	NM_000157.3	1	155208358	C	T	c.538G>A	p.Asp180Asn	SSV (SNV)	24.7	VUS	165304243	0	1
GBA1	Parkinson's disease	NM_000157.3	1	155208361	C	G	c.535G>C	p.Asp179His	SSV (SNV)	19.06	RF	15652790	0	6
GBA1	Parkinson's disease	NM_000157.3	1	155208379	T	C	c.517A>G	p.Thr173Ala	SSV (SNV)	23.1	VUS	157875436	0	1
GBA1	Parkinson's disease	NM_000157.3	1	155208387	C	T	c.509G>A	p.Arg170His	SSV (SNV)	21	RF	16908459	0	1
GBA1	Parkinson's disease	NM_000157.3	1	155208420	C	T	c.476G>A	p.Arg159Gln	SSV (SNV)	24.9	RF	16910439	0	5
GBA1	Parkinson's disease	NM_000157.3	1	155209416	A	G	c.445T>C	p.Ser149Pro	SSV (SNV)	24.5	VUS	156973160	0	1
GBA1	Parkinson's disease	NM_000157.3	1	155209424	G	C	c.437C>G	p.Ser146Trp	SSV (SNV)	26.1	VUS	153716242	0	1
GBA1	Parkinson's disease	NM_000157.3	1	155209424	G	T	c.437C>A	p.Ser146*	SSV (SNV)	35	RF	160544846	0	1
GBA1	Parkinson's disease	NM_000157.3	1	155209491	T	C	c.370A>G	p.Met124Val	SSV (SNV)	15.11	VUS	49463470	0	2
GBA1	Parkinson's disease	NM_000157.3	1	155209671	GGTTA	G	c.307+2_307+5delTAAC	p?	SSV (indel)	24.6	VUS	160656156	0	1
GBA1	Parkinson's disease	NM_000157.3	1	155209677	C	T	c.307G>A	p.Gly103Ser	SSV (SNV)	32	VUS	167657366	0	1
GBA1	Parkinson's disease	NM_000157.3	1	155209725	G	A	c.259C>T	p.Arg87Trp	SSV (SNV)	22.7	RF	16914552	0	1
GBA1	Parkinson's disease	NM_000157.3	1	155209728	G	A	c.256C>T	p.Arg86*	SSV (SNV)	33	RF	16852717	0	1
GBA1	Parkinson's disease	NM_000157.3	1	155209737	G	A	c.247C>T	p.Arg83Cys	SSV (SNV)	17.67	VUS	13879516	0	10
GBA1	Parkinson's disease	NM_000157.3	1	155209748	T	C	c.236A>G	p.Tyr79Cys	SSV (SNV)	23.2	VUS	51900523	0	2
GBA1	Parkinson's disease	NM_000157.3	1	155209751	C	T	c.233G>A	p.Arg78His	SSV (SNV)	22.3	VUS	16879041	0	1
GBA1	Parkinson's disease	NM_000157.3	1	155209752	G	A	c.232C>T	p.Arg78Cys	SSV (SNV)	23.8	VUS	41870288	0	5
GBA1	Parkinson's disease	NM_000157.3	1	155209818	C	T	c.166G>A	p.Val56Ile	SSV (SNV)	19.3	VUS	172937428	0	1
GBA1	Parkinson's disease	NM_000157.3	1	155209824	C	T	c.160G>A	p.Val54Met	SSV (SNV)	23.8	RF	16860897	0	1
GBA1	Parkinson's disease	NM_000157.3	1	155209824	C	G	c.160G>C	p.Val54Leu	SSV (SNV)	23.4	VUS	16916017	0	1
GBA1	Parkinson's disease	NM_000157.3	1	155209829	G	GAGCTGT	c.149_154dupACAGCT	p.Tyr50_Ser51dup	SSV (indel)	15.06	VUS	16837684	0	1
GBA1	Parkinson's disease	NM_000157.3	1	155209829	G	A	c.155C>T	p.Ser52Leu	SSV (SNV)	15.85	VUS	16901196	0	1
GBA1	Parkinson's disease	NM_000157.3	1	155209839	C	T	c.145G>A	p.Gly49Ser	SSV (SNV)	15.89	VUS	16875057	0	1
GBA1	Parkinson's disease	NM_000157.3	1	155209862	C	T	c.122G>A	p.Arg41His	SSV (SNV)	12.26	VUS	34844186	0	1
GBA1	Parkinson's disease	NM_000157.3	1	155209863	G	A	c.121C>T	p.Arg41Cys	SSV (SNV)	16.14	VUS	25213893	0	2
GBA1	Parkinson's disease	NM_000157.3	1	155210420	C	T	c.115+1G>A	p.?	SSV (SNV)	32	RF	16935787	0	9
GBA1	Parkinson's disease	NM_000157.3	1	155210428	C	T	c.108G>A	p.Trp36*	SSV (SNV)	34	RF	16919556	0	1
GBA1	Parkinson's disease	NM_000157.3	1	155210432	G	C	c.104C>G	p.Ser35Trp	SSV (SNV)	23	VUS	39611510	0	1
GBA1	Parkinson's disease	NM_000157.3	1	155210450	A	G	c.86T>C	p.Leu29Pro	SSV (SNV)	24	VUS	140922769	0	1
GBA1	Parkinson's disease	NM_000157.3	1	155210451	G	GC	c.84dup	p.Leu29Alafs*18	SSV (indel)	23.4	RF	16845431	0	13
GBA1	Parkinson's disease	NM_000157.3	1	155210487	T	C	c.49A>G	p.Arg17Gly	SSV (SNV)	10.11	VUS	155107708	0	2
GBA1	Parkinson's disease	NM_000157.3	1	155210496	G	A	c.40C>T	p.Pro14Ser	SSV (SNV)	0.123	VUS	77348539	0	1
GBA1	Parkinson's disease	NM_000157.3	1	155208421	G	A	c.475C>T	p.Arg159Trp	SSV (SNV)	24.9	RF	GBA-12	0	1
GBA1	Parkinson's disease	NM_000157.3	1	155205589	A	G	c.1271T>C	p.Leu424Pro	SSV (SNV)	28.9	RF	GBA-4	0	1
GBA1	Parkinson's disease	NM_000157.3	1	155205025	ATCAGTGCCACTGCGTCCAG	CA	c.1447_1466delinsTG	p.Leu483_Met489delinsTrp	SSV (indel)	32	RF	GBA-7	0	1
GBA1	Parkinson's disease	NM_000157.3	1	155209675	AC	TT	c.307+1_307+2delinsAA	p?	SSV (indel)	23.3	RF	GBA-9	0	1
GBA1	Parkinson's disease	NM_000157.3	1	na	na	na	Ex.11 del	p.?	CNV	na	RF	GBA-EX.10 rec	0	4
GBA1	Parkinson's disease	NM_000157.3	1	na	na	na	Ex.8-10 del	p.?	CNV	na	RF	GBA-EX.10-11 rec	0	1
GBA1	Parkinson's disease	NM_000157.3	1	na	na	na	Ex.9-11 del	p.?	CNV	na	RF	GBA-EX.10-12 rec	0	2
GBA1	Parkinson's disease	NM_000157.3	1	na	na	na	Ex.11 del	p.?	CNV	na	RF	GBA-EX.11 rec	0	14
GBA1	Parkinson's disease	NM_000157.3	1	na	na	na	Ex.12 del	p.?	CNV	na	RF	GBA-EX.11-12 rec	0	29
GBA1	Parkinson's disease	NM_000157.3	1	na	na	na	Ex.12 del	p.?	CNV	na	RF	GBA-EX.12 rec	0	2
GBA1	Parkinson's disease	NM_000157.3	1	na	na	na	Ex.1-6 del	p.?	CNV	na	RF	GBA-EX.2-7 rec	0	1
GBA1	Parkinson's disease	NM_000157.3	1	na	na	na	EX.3-11 del	p.?	CNV	na	RF	GBA-EX.4-12 rec	0	1
GBA1	Parkinson's disease	NM_000157.3	1	na	na	na	Ex.6 del	p.?	CNV	na	RF	GBA-EX.6 rec	0	6
GBA1	Parkinson's disease	NM_000157.3	1	na	na	na	Ex.7 del	p.?	CNV	na	RF	GBA-EX.7 rec	0	2
GBA1	Parkinson's disease	NM_000157.3	1	na	na	na	Ex.6-11 del	p.?	CNV	na	RF	GBA-EX.7-12 rec	0	2
GBA1	Parkinson's disease	NM_000157.3	1	na	na	na	EX.9-11 del	p.?	CNV	na	RF	GBA-EX.9-11 rec	0	1
GBA1	Parkinson's disease	NM_000157.3	1	na	na	na	Ex.7-11 del	p.?	CNV	na	RF	GBA-EX.9-12 rec	0	1
LRRK2	Parkinson's disease	NM_198578.3	12	40618992	T	C	c.59T>C	p.Ile20Thr	SSV (SNV)	22.2	VUS	157693689	0	1
LRRK2	Parkinson's disease	NM_198578.3	12	40619009	G	A	c.76G>A	p.Val26Ile	SSV (SNV)	19.96	VUS	86979550	0	1
LRRK2	Parkinson's disease	NM_198578.3	12	40619045	A	G	c.112A>G	p.Ile38Val	SSV (SNV)	21.8	VUS	64096374	0	1
LRRK2	Parkinson's disease	NM_198578.3	12	40619068	C	A	c.135C>A	p.Phe45Leu	SSV (SNV)	14.2	VUS	165303522	0	1
LRRK2	Parkinson's disease	NM_198578.3	12	40619382	T	A	c.177T>A	p.Asn59Lys	SSV (SNV)	22.6	VUS	49716034	0	6
LRRK2	Parkinson's disease	NM_198578.3	12	40626147	G	C	c.309G>C	p.Gln103His	SSV (SNV)	14.86	VUS	51572865	0	2
LRRK2	Parkinson's disease	NM_198578.3	12	40626181	C	T	c.343C>T	p.His115Tyr	SSV (SNV)	24.4	VUS	61081614	0	1
LRRK2	Parkinson's disease	NM_198578.3	12	40626182	A	C	c.344A>C	p.His115Pro	SSV (SNV)	26.3	VUS	11925258	0	7
LRRK2	Parkinson's disease	NM_198578.3	12	40626182	AC	A	c.346del	p.Gln116Asnfs*2	SSV (indel)	24.5	VUS	167658007	0	1
LRRK2	Parkinson's disease	NM_198578.3	12	40629436	T	C	c.356T>C	p.Leu119Pro	SSV (SNV)	27.3	VUS	11396380	0	53
LRRK2	Parkinson's disease	NM_198578.3	12	40629438	A	C	c.358A>C	p.Lys120Gln	SSV (SNV)	24.5	VUS	171267946	0	1
LRRK2	Parkinson's disease	NM_198578.3	12	40631766	A	G	c.437-5A>G	p.?	SSV (SNV)	20.6	VUS	153215518	0	1
LRRK2	Parkinson's disease	NM_198578.3	12	40631780	C	G	c.446C>G	p.Thr149Ser	SSV (SNV)	18.42	VUS	25218261	0	1
LRRK2	Parkinson's disease	NM_198578.3	12	40631825	T	C	c.491T>C	p.Phe164Ser	SSV (SNV)	26.6	VUS	15364014	0	1
LRRK2	Parkinson's disease	NM_198578.3	12	40631873	G	C	c.539G>C	p.Gly180Ala	SSV (SNV)	21.7	VUS	21521727	0	1
LRRK2	Parkinson's disease	NM_198578.3	12	40634327	A	G	c.614A>G	p.Tyr205Cys	SSV (SNV)	25.4	VUS	30334297	0	1
LRRK2	Parkinson's disease	NM_198578.3	12	40634334	A	G	c.621A>G	p.Ile207Met	SSV (SNV)	15.94	VUS	51344169	0	1
LRRK2	Parkinson's disease	NM_198578.3	12	40634345	C	T	c.632C>T	p.Ala211Val	SSV (SNV)	14.88	VUS	11556608	0	6
LRRK2	Parkinson's disease	NM_198578.3	12	40634396	G	C	c.683G>C	p.Cys228Ser	SSV (SNV)	20.6	VUS	41512005	0	2
LRRK2	Parkinson's disease	NM_198578.3	12	40634405	C	G	c.692C>G	p.Ser231Cys	SSV (SNV)	23.9	VUS	153716490	0	1
LRRK2	Parkinson's disease	NM_198578.3	12	40634411	C	T	c.698C>T	p.Ala233Val	SSV (SNV)	26	VUS	36139437	0	1
LRRK2	Parkinson's disease	NM_198578.3	12	40637369	C	T	c.724C>T	p.Leu242Phe	SSV (SNV)	27.6	VUS	169853760	0	1
LRRK2	Parkinson's disease	NM_198578.3	12	40637394	A	G	c.749A>G	p.Tyr250Cys	SSV (SNV)	27.1	VUS	93092592	0	1
LRRK2	Parkinson's disease	NM_198578.3	12	40637429	A	G	c.784A>G	p.Met262Val	SSV (SNV)	0.001	VUS	39980093	0	2
LRRK2	Parkinson's disease	NM_198578.3	12	40637469	A	G	c.824A>G	p.His275Arg	SSV (SNV)	18.65	VUS	24016683	0	1
LRRK2	Parkinson's disease	NM_198578.3	12	40643645	C	G	c.856C>G	p.Leu286Val	SSV (SNV)	23.1	VUS	29041503	0	8
LRRK2	Parkinson's disease	NM_198578.3	12	40643729	A	G	c.940A>G	p.Ser314Gly	SSV (SNV)	18.95	VUS	167980831	0	1
LRRK2	Parkinson's disease	NM_198578.3	12	40645163	A	G	c.1088A>G	p.Asn363Ser	SSV (SNV)	18.25	VUS	16880681	0	1
LRRK2	Parkinson's disease	NM_198578.3	12	40645276	T	C	c.1111T>C	p.Cys371Arg	SSV (SNV)	26	VUS	165631593	0	1
LRRK2	Parkinson's disease	NM_198578.3	12	40645282	G	C	c.1117G>C	p.Ala373Pro	SSV (SNV)	25.1	VUS	140056407	0	1
LRRK2	Parkinson's disease	NM_198578.3	12	40645328	T	C	c.1163T>C	p.Ile388Thr	SSV (SNV)	23	VUS	23452107	0	1
LRRK2	Parkinson's disease	NM_198578.3	12	40645336	G	A	c.1171G>A	p.Glu391Lys	SSV (SNV)	29.2	VUS	130794226	0	1
LRRK2	Parkinson's disease	NM_198578.3	12	40646770	G	A	c.1240G>A	p.Val414Ile	SSV (SNV)	22.9	VUS	125921799	0	4
LRRK2	Parkinson's disease	NM_198578.3	12	40646786	C	T	c.1256C>T	p.Ala419Val	SSV (SNV)	23.8	LP	16898542	0	18
LRRK2	Parkinson's disease	NM_198578.3	12	40651066	A	G	c.1305A>G	p.Ile435Met	SSV (SNV)	17.93	VUS	39608542	0	1
LRRK2	Parkinson's disease	NM_198578.3	12	40651074	C	T	c.1313C>T	p.Ser438Leu	SSV (SNV)	25.6	VUS	155330640	0	1
LRRK2	Parkinson's disease	NM_198578.3	12	40651134	T	C	c.1373T>C	p.Val458Ala	SSV (SNV)	22.3	VUS	64126434	0	1
LRRK2	Parkinson's disease	NM_198578.3	12	40651170	T	C	c.1409T>C	p.Phe470Ser	SSV (SNV)	29.1	VUS	158854526	0	1
LRRK2	Parkinson's disease	NM_198578.3	12	40653336	G	T	c.1473G>T	p.Met491Ile	SSV (SNV)	22.7	VUS	136197494	0	1
LRRK2	Parkinson's disease	NM_198578.3	12	40653340	C	T	c.1477C>T	p.Arg493Cys	SSV (SNV)	22.9	VUS	11209005	0	2
LRRK2	Parkinson's disease	NM_198578.3	12	40653366	G	C	c.1503G>C	p.Gln501His	SSV (SNV)	25.7	VUS	153716542	0	1
LRRK2	Parkinson's disease	NM_198578.3	12	40653374	C	T	c.1511C>T	p.Ala504Val	SSV (SNV)	23.1	VUS	163472985	0	1
LRRK2	Parkinson's disease	NM_198578.3	12	40653379	C	T	c.1516C>T	p.Arg506*	SSV (SNV)	42	VUS	146339940	0	2
LRRK2	Parkinson's disease	NM_198578.3	12	40653380	G	A	c.1517G>A	p.Arg506Gln	SSV (SNV)	23	VUS	11840534	0	15
LRRK2	Parkinson's disease	NM_198578.3	12	40657593	A	G	c.1546A>G	p.Met516Val	SSV (SNV)	0.2677	VUS	148636460	0	1
LRRK2	Parkinson's disease	NM_198578.3	12	40657608	A	G	c.1561A>G	p.Arg521Gly	SSV (SNV)	16.99	VUS	28427531	0	10
LRRK2	Parkinson's disease	NM_198578.3	12	40657634	G	C	c.1587G>C	p.Lys529Asn	SSV (SNV)	0.763	VUS	33921274	0	2
LRRK2	Parkinson's disease	NM_198578.3	12	40657662	A	C	c.1615A>C	p.Lys539Gln	SSV (SNV)	7.517	VUS	156413395	0	1
LRRK2	Parkinson's disease	NM_198578.3	12	40657677	A	G	c.1630A>G	p.Lys544Glu	SSV (SNV)	15.36	VUS	16871527	0	1
LRRK2	Parkinson's disease	NM_198578.3	12	40668469	T	A	c.1741T>A	p.Ser581Thr	SSV (SNV)	9.17	VUS	LRRK2-2	0	1
LRRK2	Parkinson's disease	NM_198578.3	12	40668473	T	C	c.1745T>C	p.Leu582Pro	SSV (SNV)	21.9	VUS	51207555	0	1
LRRK2	Parkinson's disease	NM_198578.3	12	40668683	T	C	c.1829T>C	p.Ile610Thr	SSV (SNV)	23.5	VUS	38047340	0	1
LRRK2	Parkinson's disease	NM_198578.3	12	40671981	A	G	c.2159A>G	p.Asn720Ser	SSV (SNV)	21.5	VUS	148494164	0	1
LRRK2	Parkinson's disease	NM_198578.3	12	40672020	C	G	c.2198C>G	p.Ala733Gly	SSV (SNV)	25.2	VUS	150830414	0	2
LRRK2	Parkinson's disease	NM_198578.3	12	40672037	A	G	c.2215A>G	p.Lys739Glu	SSV (SNV)	18.27	VUS	169588399	0	1
LRRK2	Parkinson's disease	NM_198578.3	12	40677732	C	T	c.2297C>T	p.Ser766Phe	SSV (SNV)	20.3	VUS	169588786	0	1
LRRK2	Parkinson's disease	NM_198578.3	12	40677734	C	T	c.2299C>T	p.Arg767Cys	SSV (SNV)	31	VUS	62984677	0	1
LRRK2	Parkinson's disease	NM_198578.3	12	40677735	G	A	c.2300G>A	p.Arg767His	SSV (SNV)	22.5	LP	14174227	0	2
LRRK2	Parkinson's disease	NM_198578.3	12	40677756	C	T	c.2321C>T	p.Ala774Val	SSV (SNV)	25.1	VUS	135702384	0	1
LRRK2	Parkinson's disease	NM_198578.3	12	40677770	A	G	c.2335A>G	p.Ile779Val	SSV (SNV)	13.95	VUS	152287913	0	1
LRRK2	Parkinson's disease	NM_198578.3	12	40677813	G	T	c.2378G>T	p.Arg793Met	SSV (SNV)	23.5	VUS	16864855	0	12
LRRK2	Parkinson's disease	NM_198578.3	12	40677849	T	G	c.2414T>G	p.Leu805Arg	SSV (SNV)	26.8	VUS	165304319	0	1
LRRK2	Parkinson's disease	NM_198578.3	12	40681246	C	T	c.2594C>T	p.Ser865Phe	SSV (SNV)	23.1	VUS	11430950	0	9
LRRK2	Parkinson's disease	NM_198578.3	12	40681291	A	T	c.2639A>T	p.Asp880Val	SSV (SNV)	22.3	VUS	161205944	0	1
LRRK2	Parkinson's disease	NM_198578.3	12	40687354	A	C	c.2697A>C	p.Glu899Asp	SSV (SNV)	17.8	VUS	11188365	0	2
LRRK2	Parkinson's disease	NM_198578.3	12	40687358	TC	CT	c.2701_2702delTCinsCT	p.Ser901Leu	SSV (indel)	24.4	VUS	51642837	0	3
LRRK2	Parkinson's disease	NM_198578.3	12	40687415	G	A	c.2758G>A	p.Ala920Thr	SSV (SNV)	5.773	VUS	24921341	0	6
LRRK2	Parkinson's disease	NM_198578.3	12	40687426	G	C	c.2769G>C	p.Gln923His	SSV (SNV)	14.21	VUS	11325163	0	8
LRRK2	Parkinson's disease	NM_198578.3	12	40687428	G	A	c.2771G>A	p.Arg924His	SSV (SNV)	16.39	VUS	42064485	0	3
LRRK2	Parkinson's disease	NM_198578.3	12	40687455	C	T	c.2798C>T	p.Ser933Phe	SSV (SNV)	19.8	VUS	170818588	0	1
LRRK2	Parkinson's disease	NM_198578.3	12	40688659	G	T	c.2821G>T	p.Asp941Tyr	SSV (SNV)	25.7	VUS	61059168	0	1
LRRK2	Parkinson's disease	NM_198578.3	12	40688704	G	C	c.2866G>C	p.Asp956His	SSV (SNV)	26.4	VUS	161206019	0	2
LRRK2	Parkinson's disease	NM_198578.3	12	40688711	C	T	c.2873C>T	p.Ser958Leu	SSV (SNV)	26.4	VUS	39612813	0	1
LRRK2	Parkinson's disease	NM_198578.3	12	40688713	C	G	c.2875C>G	p.Leu959Val	SSV (SNV)	13.67	VUS	56630585	0	3
LRRK2	Parkinson's disease	NM_198578.3	12	40689253	T	A	c.2903T>A	p.Met968Lys	SSV (SNV)	12.21	VUS	62025317	0	1
LRRK2	Parkinson's disease	NM_198578.3	12	40689256	G	A	c.2906G>A	p.Arg969Lys	SSV (SNV)	17.96	VUS	126978622	0	2
LRRK2	Parkinson's disease	NM_198578.3	12	40689265	A	G	c.2915A>G	p.Asp972Gly	SSV (SNV)	23.3	VUS	11948340	0	4
LRRK2	Parkinson's disease	NM_198578.3	12	40689331	T	G	c.2981T>G	p.Leu994Arg	SSV (SNV)	27.6	VUS	155331022	0	1
LRRK2	Parkinson's disease	NM_198578.3	12	40689368	A	G	c.3018A>G	p.Ile1006Met	SSV (SNV)	15.51	VUS	64810947	0	2
LRRK2	Parkinson's disease	NM_198578.3	12	40689447	G	A	c.3096+1G>A	p.?	SSV (SNV)	33	VUS	164022564	0	1
LRRK2	Parkinson's disease	NM_198578.3	12	40692128	T	G	c.3180T>G	p.Ile1060Met	SSV (SNV)	7.621	VUS	168829791	0	1
LRRK2	Parkinson's disease	NM_198578.3	12	40692132	A	C	c.3184A>C	p.Asn1062His	SSV (SNV)	8.994	VUS	157875483	0	1
LRRK2	Parkinson's disease	NM_198578.3	12	40692249	A	G	c.3301A>G	p.Asn1101Asp	SSV (SNV)	13.74	VUS	91783109	0	1
LRRK2	Parkinson's disease	NM_198578.3	12	40692920	A	G	c.3357A>G	p.Ile1119Met	SSV (SNV)	23.5	VUS	171267699	0	1
LRRK2	Parkinson's disease	NM_198578.3	12	40692957	A	G	c.3394A>G	p.Lys1132Glu	SSV (SNV)	26.6	VUS	33471434	0	3
LRRK2	Parkinson's disease	NM_198578.3	12	40693001	G	T	c.3438G>T	p.Glu1146Asp	SSV (SNV)	16.17	VUS	37214699	0	1
LRRK2	Parkinson's disease	NM_198578.3	12	40693014	G	A	c.3451G>A	p.Ala1151Thr	SSV (SNV)	20.4	VUS	16868685	0	5
LRRK2	Parkinson's disease	NM_198578.3	12	40693023	A	G	c.3460A>G	p.Lys1154Glu	SSV (SNV)	23.8	VUS	22774373	0	1
LRRK2	Parkinson's disease	NM_198578.3	12	40696662	G	A	c.3568G>A	p.Glu1190Lys	SSV (SNV)	22.5	VUS	101806917	0	1
LRRK2	Parkinson's disease	NM_198578.3	12	40696668	A	G	c.3574A>G	p.Ile1192Val	SSV (SNV)	20.7	VUS	16872567	0	6
LRRK2	Parkinson's disease	NM_198578.3	12	40697842	G	C	c.3683G>C	p.Ser1228Thr	SSV (SNV)	16.12	VUS	13388996	0	4
LRRK2	Parkinson's disease	NM_198578.3	12	40697850	C	T	c.3691C>T	p.Gln1231*	SSV (SNV)	39	VUS	149862281	0	1
LRRK2	Parkinson's disease	NM_198578.3	12	40697875	A	C	c.3716A>C	p.Glu1239Ala	SSV (SNV)	23	VUS	29182388	0	1
LRRK2	Parkinson's disease	NM_198578.3	12	40697898	G	C	c.3739G>C	p.Val1247Leu	SSV (SNV)	14.78	VUS	171267581	0	1
LRRK2	Parkinson's disease	NM_198578.3	12	40697920	A	T	c.3761A>T	p.His1254Leu	SSV (SNV)	22.4	VUS	153160971	0	1
LRRK2	Parkinson's disease	NM_198578.3	12	40699609	T	C	c.3800T>C	p.Leu1267Pro	SSV (SNV)	28.3	VUS	172937533	0	1
LRRK2	Parkinson's disease	NM_198578.3	12	40699655	A	T	c.3846A>T	p.Arg1282Ser	SSV (SNV)	20.7	VUS	52984994	0	1
LRRK2	Parkinson's disease	NM_198578.3	12	40699659	T	A	c.3850T>A	p.Phe1284Ile	SSV (SNV)	25	VUS	156778649	0	1
LRRK2	Parkinson's disease	NM_198578.3	12	40699679	AT	A	c.3872del	p.Leu1291*	SSV (indel)	31	VUS	165303689	0	1
LRRK2	Parkinson's disease	NM_198578.3	12	40699740	A	G	c.3931A>G	p.Ile1311Val	SSV (SNV)	1.119	VUS	21427618	0	2
LRRK2	Parkinson's disease	NM_198578.3	12	40702283	G	A	c.3974G>A	p.Arg1325Gln	SSV (SNV)	32	LP	16874757	0	8
LRRK2	Parkinson's disease	NM_198578.3	12	40702286	T	TA	c.3983dup	p.Ala1329Glyfs*5	SSV (indel)	33	VUS	164563802	0	1
LRRK2	Parkinson's disease	NM_198578.3	12	40702309	C	T	c.4000C>T	p.Arg1334*	SSV (SNV)	37	VUS	16898489	0	1
LRRK2	Parkinson's disease	NM_198578.3	12	40702355	C	T	c.4046C>T	p.Thr1349Ile	SSV (SNV)	27.3	VUS	41992626	0	2
LRRK2	Parkinson's disease	NM_198578.3	12	40702373	T	A	c.4064T>A	p.Met1355Lys	SSV (SNV)	23.3	VUS	LRRK2-1	0	1
LRRK2	Parkinson's disease	NM_198578.3	12	40702932	A	T	c.4214A>T	p.His1405Leu	SSV (SNV)	25.9	VUS	165631133	0	1
LRRK2	Parkinson's disease	NM_198578.3	12	40703009	A	G	c.4291A>G	p.Met1431Val	SSV (SNV)	21.8	VUS	171495337	0	1
LRRK2	Parkinson's disease	NM_198578.3	12	40703028	A	G	c.4310A>G	p.Asn1437Ser	SSV (SNV)	25.1	LP	16889116	0	2
LRRK2	Parkinson's disease	NM_198578.3	12	40703030	A	G	c.4312A>G	p.Ile1438Val	SSV (SNV)	25.6	VUS	114321543	0	1
LRRK2	Parkinson's disease	NM_198578.3	12	40704233	G	T	c.4318G>T	p.Ala1440Ser	SSV (SNV)	32	VUS	83108551	0	1
LRRK2	Parkinson's disease	NM_198578.3	12	40704236	C	T	c.4321C>T	p.Arg1441Cys	SSV (SNV)	23.3	P	16860448	0	13
LRRK2	Parkinson's disease	NM_198578.3	12	40704236	C	G	c.4321C>G	p.Arg1441Gly	SSV (SNV)	23.6	P	16861041	0	11
LRRK2	Parkinson's disease	NM_198578.3	12	40704236	C	A	c.4321C>A	p.Arg1441Ser	SSV (SNV)	22.6	LP	33471541	0	1
LRRK2	Parkinson's disease	NM_198578.3	12	40704299	C	T	c.4384C>T	p.Arg1462Cys	SSV (SNV)	26.2	VUS	17034991	0	1
LRRK2	Parkinson's disease	NM_198578.3	12	40704300	G	T	c.4385G>T	p.Arg1462Leu	SSV (SNV)	20.7	VUS	160973964	0	1
LRRK2	Parkinson's disease	NM_198578.3	12	40704300	G	A	c.4385G>A	p.Arg1462His	SSV (SNV)	22.5	VUS	LRRK2-3	0	1
LRRK2	Parkinson's disease	NM_198578.3	12	40707778	G	A	c.4541G>A	p.Arg1514Gln	SSV (SNV)	22.3	VUS	11806267	0	176
LRRK2	Parkinson's disease	NM_198578.3	12	40707790	T	C	c.4553T>C	p.Val1518Ala	SSV (SNV)	28.2	VUS	168829481	0	1
LRRK2	Parkinson's disease	NM_198578.3	12	40707850	G	A	c.4613G>A	p.Arg1538His	SSV (SNV)	31	VUS	118493517	0	1
LRRK2	Parkinson's disease	NM_198578.3	12	40707852	A	G	c.4615A>G	p.Lys1539Glu	SSV (SNV)	22.3	VUS	25509094	0	1
LRRK2	Parkinson's disease	NM_198578.3	12	40707891	C	T	c.4654C>T	p.Arg1552*	SSV (SNV)	37	VUS	52004950	0	1
LRRK2	Parkinson's disease	NM_198578.3	12	40707896	A	T	c.4659A>T	p.Leu1553Phe	SSV (SNV)	21.4	VUS	118400626	0	1
LRRK2	Parkinson's disease	NM_198578.3	12	40707950	C	G	c.4713C>G	p.His1571Gln	SSV (SNV)	12.55	VUS	24821584	0	1
LRRK2	Parkinson's disease	NM_198578.3	12	40707959	C	A	c.4722C>A	p.His1574Gln	SSV (SNV)	12.55	VUS	162569079	0	2
LRRK2	Parkinson's disease	NM_198578.3	12	40709037	C	G	c.4762C>G	p.Pro1588Ala	SSV (SNV)	25.4	VUS	157693843	0	1
LRRK2	Parkinson's disease	NM_198578.3	12	40713824	AC	TA	c.4862_4863delACinsTA	p.His1621Leu	SSV (indel)	21.1	VUS	12863464	0	1
LRRK2	Parkinson's disease	NM_198578.3	12	40713834	CATTA	AATTG	c.4872_4876delCATTAinsAATTG	p.GlyIleIle1624GlyIleVal	SSV (indel)	21.9	VUS	13844599	0	1
LRRK2	Parkinson's disease	NM_198578.3	12	40713838	A	G	c.4876A>G	p.Ile1626Val	SSV (SNV)	16.88	VUS	13843530	0	1
LRRK2	Parkinson's disease	NM_198578.3	12	40713839	T	C	c.4877T>C	p.Ile1626Thr	SSV (SNV)	22.5	VUS	166051404	0	1
LRRK2	Parkinson's disease	NM_198578.3	12	40713842	C	T	c.4880C>T	p.Ser1627Leu	SSV (SNV)	23	VUS	74868314	0	1
LRRK2	Parkinson's disease	NM_198578.3	12	40713844	C	T	c.4882C>T	p.Arg1628Cys	SSV (SNV)	24.7	VUS	11176639	0	2
LRRK2	Parkinson's disease	NM_198578.3	12	40713845	G	A	c.4883G>A	p.Arg1628His	SSV (SNV)	28.9	VUS	11866117	0	9
LRRK2	Parkinson's disease	NM_198578.3	12	40713873	AA	GG	c.4911_4912delAAinsGG	p.LysLys1637LysGlu	SSV (indel)	21.4	VUS	51992520	0	1
LRRK2	Parkinson's disease	NM_198578.3	12	40713873	AA	GC	c.4911_4912delAAinsGC	p.Lys1638Gln	SSV (indel)	21.4	VUS	169853774	0	1
LRRK2	Parkinson's disease	NM_198578.3	12	40713874	A	G	c.4912A>G	p.Lys1638Glu	SSV (SNV)	22.4	VUS	51992521	0	2
LRRK2	Parkinson's disease	NM_198578.3	12	40713874	A	C	c.4912A>C	p.Lys1638Gln	SSV (SNV)	23.1	VUS	169853775	0	1
LRRK2	Parkinson's disease	NM_198578.3	12	40713896	A	G	c.4934A>G	p.Tyr1645Cys	SSV (SNV)	26.7	VUS	116893725	0	1
LRRK2	Parkinson's disease	NM_198578.3	12	40713905	A	G	c.4943A>G	p.Gln1648Arg	SSV (SNV)	25.8	VUS	26631869	0	3
LRRK2	Parkinson's disease	NM_198578.3	12	40713946	A	G	c.4984A>G	p.Ile1662Val	SSV (SNV)	16.28	VUS	152912975	0	1
LRRK2	Parkinson's disease	NM_198578.3	12	40713947	T	C	c.4985T>C	p.Ile1662Thr	SSV (SNV)	14.66	VUS	165303867	0	1
LRRK2	Parkinson's disease	NM_198578.3	12	40713958	T	C	c.4996T>C	p.Tyr1666His	SSV (SNV)	18.15	VUS	19826514	0	1
LRRK2	Parkinson's disease	NM_198578.3	12	40714918	T	C	c.5098T>C	p.Phe1700Leu	SSV (SNV)	27.6	VUS	79330710	0	1
LRRK2	Parkinson's disease	NM_198578.3	12	40714924	A	G	c.5104A>G	p.Met1702Val	SSV (SNV)	23.9	VUS	59600600	0	1
LRRK2	Parkinson's disease	NM_198578.3	12	40714925	T	C	c.5105T>C	p.Met1702Thr	SSV (SNV)	25.8	VUS	131027950	0	2
LRRK2	Parkinson's disease	NM_198578.3	12	40714942	T	G	c.5122T>G	p.Leu1708Val	SSV (SNV)	22.7	VUS	153442429	0	1
LRRK2	Parkinson's disease	NM_198578.3	12	40714988	G	T	c.5168G>T	p.Arg1723Ile	SSV (SNV)	33	VUS	156413463	0	1
LRRK2	Parkinson's disease	NM_198578.3	12	40715840	G	A	c.5174G>A	p.Arg1725Gln	SSV (SNV)	23	VUS	16882570	0	1
LRRK2	Parkinson's disease	NM_198578.3	12	40715849	G	T	c.5183G>T	p.Arg1728Leu	SSV (SNV)	31	LP	16875095	0	2
LRRK2	Parkinson's disease	NM_198578.3	12	40715852	C	T	c.5186C>T	p.Pro1729Leu	SSV (SNV)	28.7	VUS	23669272	0	1
LRRK2	Parkinson's disease	NM_198578.3	12	40715854	A	G	c.5188A>G	p.Asn1730Asp	SSV (SNV)	27.9	VUS	161108157	0	1
LRRK2	Parkinson's disease	NM_198578.3	12	40715872	C	T	c.5206C>T	p.Gln1736*	SSV (SNV)	45	VUS	156173597	0	1
LRRK2	Parkinson's disease	NM_198578.3	12	40715918	G	A	c.5252G>A	p.Gly1751Glu	SSV (SNV)	20.3	VUS	162216613	0	1
LRRK2	Parkinson's disease	NM_198578.3	12	40716194	G	T	c.5391G>T	p.Glu1797Asp	SSV (SNV)	18.15	VUS	164019412	0	1
LRRK2	Parkinson's disease	NM_198578.3	12	40716238	C	T	c.5435C>T	p.Ala1812Val	SSV (SNV)	22.3	VUS	17335637	0	1
LRRK2	Parkinson's disease	NM_198578.3	12	40716257	T	A	c.5454T>A	p.Asp1818Glu	SSV (SNV)	18.9	VUS	150548275	0	1
LRRK2	Parkinson's disease	NM_198578.3	12	40717058	T	C	c.5606T>C	p.Met1869Thr	SSV (SNV)	22.8	VUS	11844474	0	6
LRRK2	Parkinson's disease	NM_198578.3	12	40717067	A	G	c.5615A>G	p.Asn1872Ser	SSV (SNV)	14.2	VUS	58697522	0	1
LRRK2	Parkinson's disease	NM_198578.3	12	40728833	G	A	c.5822G>A	p.Arg1941His	SSV (SNV)	23	VUS	13886170	0	7
LRRK2	Parkinson's disease	NM_198578.3	12	40728838	C	T	c.5827C>T	p.Arg1943Trp	SSV (SNV)	26.1	VUS	37633548	0	1
LRRK2	Parkinson's disease	NM_198578.3	12	40728881	G	T	c.5870G>T	p.Arg1957Leu	SSV (SNV)	24.5	VUS	23021599	0	1
LRRK2	Parkinson's disease	NM_198578.3	12	40734181	A	G	c.6034A>G	p.Ile2012Val	SSV (SNV)	20.8	VUS	160656259	0	1
LRRK2	Parkinson's disease	NM_198578.3	12	40734202	G	A	c.6055G>A	p.Gly2019Ser	SSV (SNV)	31	P	11328737	4	247
LRRK2	Parkinson's disease	NM_198578.3	12	40734206	T	C	c.6059T>C	p.Ile2020Thr	SSV (SNV)	27.7	P	16860450	0	1
LRRK2	Parkinson's disease	NM_198578.3	12	40734238	A	T	c.6091A>T	p.Thr2031Ser	SSV (SNV)	18.7	LP	16870493	0	1
LRRK2	Parkinson's disease	NM_198578.3	12	40740575	G	T	c.6130G>T	p.Ala2044Ser	SSV (SNV)	27.9	VUS	83111235	0	1
LRRK2	Parkinson's disease	NM_198578.3	12	40740628	ACTACT	A	c.6187_6191delCTCTA	p.Leu2063*	SSV (indel)	34	VUS	13198379	0	3
LRRK2	Parkinson's disease	NM_198578.3	12	40740651	C	G	c.6206C>G	p.Thr2069Ser	SSV (SNV)	17.05	VUS	49614364	0	1
LRRK2	Parkinson's disease	NM_198578.3	12	40740665	G	A	c.6220G>A	p.Val2074Ile	SSV (SNV)	13.23	VUS	53051316	0	1
LRRK2	Parkinson's disease	NM_198578.3	12	40745387	G	A	c.6428G>A	p.Arg2143His	SSV (SNV)	0.256	VUS	11403137	0	1
LRRK2	Parkinson's disease	NM_198578.3	12	40745411	T	C	c.6452T>C	p.Ile2151Thr	SSV (SNV)	0.001	VUS	174444399	0	1
LRRK2	Parkinson's disease	NM_198578.3	12	40745422	A	G	c.6463A>G	p.Met2155Val	SSV (SNV)	15.88	VUS	52269007	0	1
LRRK2	Parkinson's disease	NM_198578.3	12	40745431	A	G	c.6472A>G	p.Thr2158Ala	SSV (SNV)	3.036	VUS	160545143	0	1
LRRK2	Parkinson's disease	NM_198578.3	12	40745458	A	G	c.6499A>G	p.Ile2167Val	SSV (SNV)	7.158	VUS	167980745	0	1
LRRK2	Parkinson's disease	NM_198578.3	12	40745463	G	T	c.6504G>T	p.Trp2168Cys	SSV (SNV)	32	VUS	164501868	0	1
LRRK2	Parkinson's disease	NM_198578.3	12	40745525	A	G	c.6566A>G	p.Tyr2189Cys	SSV (SNV)	17.14	VUS	13548071	0	3
LRRK2	Parkinson's disease	NM_198578.3	12	40748210	C	A	c.6686C>A	p.Thr2229Asn	SSV (SNV)	14.95	VUS	156973216	0	1
LRRK2	Parkinson's disease	NM_198578.3	12	40748212	G	A	c.6688G>A	p.Glu2230Lys	SSV (SNV)	20.7	VUS	13366544	0	6
LRRK2	Parkinson's disease	NM_198578.3	12	40749917	C	A	c.6771C>A	p.Ser2257Arg	SSV (SNV)	21.5	VUS	49011272	0	1
LRRK2	Parkinson's disease	NM_198578.3	12	40749948	G	A	c.6802G>A	p.Ala2268Thr	SSV (SNV)	31	VUS	63811881	0	1
LRRK2	Parkinson's disease	NM_198578.3	12	40749954	G	A	c.6808G>A	p.Gly2270Ser	SSV (SNV)	32	VUS	86605618	0	1
LRRK2	Parkinson's disease	NM_198578.3	12	40753146	A	G	c.6928A>G	p.Thr2310Ala	SSV (SNV)	1.761	VUS	52984995	0	3
LRRK2	Parkinson's disease	NM_198578.3	12	40753147	C	T	c.6929C>T	p.Thr2310Met	SSV (SNV)	13.1	VUS	11077975	0	7
LRRK2	Parkinson's disease	NM_198578.3	12	40753174	G	T	c.6956G>T	p.Cys2319Phe	SSV (SNV)	29.6	VUS	83110348	0	1
LRRK2	Parkinson's disease	NM_198578.3	12	40753205	T	G	c.6987T>G	p.Asp2329Glu	SSV (SNV)	16.13	VUS	50654950	0	1
LRRK2	Parkinson's disease	NM_198578.3	12	40757242	C	T	c.7067C>T	p.Thr2356Ile	SSV (SNV)	19.59	VUS	16863933	0	9
LRRK2	Parkinson's disease	NM_198578.3	12	40757244	G	A	c.7069G>A	p.Val2357Met	SSV (SNV)	10.63	VUS	152287952	0	1
LRRK2	Parkinson's disease	NM_198578.3	12	40757245	T	C	c.7070T>C	p.Val2357Ala	SSV (SNV)	22.3	VUS	59932518	0	1
LRRK2	Parkinson's disease	NM_198578.3	12	40757286	C	T	c.7111C>T	p.Pro2371Ser	SSV (SNV)	17.51	VUS	170818611	0	1
LRRK2	Parkinson's disease	NM_198578.3	12	40757309	G	C	c.7134G>C	p.Lys2378Asn	SSV (SNV)	25.9	VUS	27739087	0	2
LRRK2	Parkinson's disease	NM_198578.3	12	40757321	A	C	c.7146A>C	p.Lys2382Asn	SSV (SNV)	25.9	VUS	86269902	0	3
LRRK2	Parkinson's disease	NM_198578.3	12	40757328	G	A	c.7153G>A	p.Gly2385Arg	SSV (SNV)	22.7	LP	13550607	0	9
LRRK2	Parkinson's disease	NM_198578.3	12	40757343	G	A	c.7168G>A	p.Val2390Met	SSV (SNV)	21.8	VUS	16874760	0	1
LRRK2	Parkinson's disease	NM_198578.3	12	40758636	G	A	c.7182-8G>A	p.?	SSV (SNV)	23.7	VUS	169345827	0	1
LRRK2	Parkinson's disease	NM_198578.3	12	40758725	G	C	c.7263G>C	p.Lys2421Asn	SSV (SNV)	22.8	VUS	167658200	0	1
LRRK2	Parkinson's disease	NM_198578.3	12	40758777	C	A	c.7315C>A	p.Leu2439Ile	SSV (SNV)	21.6	VUS	20806040	0	3
LRRK2	Parkinson's disease	NM_198578.3	12	40758790	G	A	c.7328G>A	p.Arg2443Gln	SSV (SNV)	18.76	VUS	58410669	0	1
LRRK2	Parkinson's disease	NM_198578.3	12	40758799	G	A	c.7337G>A	p.Arg2446His	SSV (SNV)	23.1	VUS	28993039	0	1
LRRK2	Parkinson's disease	NM_198578.3	12	40758810	A	G	c.7348A>G	p.Asn2450Asp	SSV (SNV)	20.3	VUS	35262148	0	1
LRRK2	Parkinson's disease	NM_198578.3	12	40758844	C	T	c.7382C>T	p.Ala2461Val	SSV (SNV)	23.2	VUS	30287722	0	2
LRRK2	Parkinson's disease	NM_198578.3	12	40760814	T	A	c.7397T>A	p.Leu2466His	SSV (SNV)	23.2	VUS	11611804	0	2
LRRK2	Parkinson's disease	NM_198578.3	12	40760847	G	A	c.7430G>A	p.Arg2477Gln	SSV (SNV)	13.09	VUS	79417716	0	2
LRRK2	Parkinson's disease	NM_198578.3	12	40761466	G	A	c.7483G>A	p.Val2495Ile	SSV (SNV)	16.34	VUS	11167784	0	3
PARK7	Parkinson's disease	NM_007262.5	1	8021797	T	A	c.-24+2T>A	p.?	SSV (SNV)	20.1	VUS	20617545	0	5
PARK7	Parkinson's disease	NM_007262.5	1	8022872	C	G	c.27C>G	p.Ile9Met	SSV (SNV)	24.3	VUS	180736017	0	1
PARK7	Parkinson's disease	NM_007262.5	1	8022894	A	C	c.49A>C	p.Met17Leu	SSV (SNV)	23.2	VUS	81678612	0	3
PARK7	Parkinson's disease	NM_007262.5	1	8022914	AG	A	c.70del	p.Asp24Metfs*3	SSV (indel)	32	LP	155911220	0	1
PARK7	Parkinson's disease	NM_007262.5	1	8022927	C	T	c.82C>T	p.Arg28*	SSV (SNV)	42	LP	169080849	1	0
PARK7	Parkinson's disease	NM_007262.5	1	8025396	G	A	c.103G>A	p.Val35Ile	SSV (SNV)	0.736	VUS	16899794	0	1
PARK7	Parkinson's disease	NM_007262.5	1	8025396	G	GT	c.105dup	p.Ala36Cysfs*12	SSV (indel)	26	P	141286952	0	1
PARK7	Parkinson's disease	NM_007262.5	1	8025426	C	T	c.133C>T	p.Gln45*	SSV (SNV)	39	P	PARK7-3	1	0
PARK7	Parkinson's disease	NM_007262.5	1	8025434	C	G	c.141C>G	p.Ser47Arg	SSV (SNV)	24.2	VUS	PARK7-1	0	1
PARK7	Parkinson's disease	NM_007262.5	1	8029430	C	T	c.218C>T	p.Pro73Leu	SSV (SNV)	31	VUS	160545100	0	1
PARK7	Parkinson's disease	NM_007262.5	1	8029438	A	T	c.226A>T	p.Asn76Tyr	SSV (SNV)	17.88	VUS	169853269	0	1
PARK7	Parkinson's disease	NM_007262.5	1	8029452	G	GA	c.242dup	p.Asn81Lysfs*4	SSV (indel)	35	LP	PARK7-2	0	1
PARK7	Parkinson's disease	NM_007262.5	1	8031011	G	T	c.310G>T	p.Ala104Ser	SSV (SNV)	25.7	VUS	22542694	0	1
PARK7	Parkinson's disease	NM_007262.5	1	8031023	G	A	c.322G>A	p.Gly108Ser	SSV (SNV)	33	VUS	151129076	0	1
PARK7	Parkinson's disease	NM_007262.5	1	8037717	A	G	c.328A>G	p.Thr110Ala	SSV (SNV)	23	VUS	11380820	0	4
PARK7	Parkinson's disease	NM_007262.5	1	8037737	A	T	c.348A>T	p.Glu116Asp	SSV (SNV)	21.7	VUS	157222711	0	1
PARK7	Parkinson's disease	NM_007262.5	1	8037744	T	C	c.355T>C	p.Phe119Leu	SSV (SNV)	22.5	VUS	170724507	0	1
PARK7	Parkinson's disease	NM_007262.5	1	8037766	A	G	c.377A>G	p.His126Arg	SSV (SNV)	25.4	VUS	103403469	1	0
PARK7	Parkinson's disease	NM_007262.5	1	8037768	C	T	c.379C>T	p.Pro127Ser	SSV (SNV)	27.9	VUS	39154907	0	1
PARK7	Parkinson's disease	NM_007262.5	1	8045014	GGCC	G	c.471_473del	p.Pro158del	SSV (indel)	18.47	P	16825080	0	4
PARK7	Parkinson's disease	NM_007262.5	1	8045049	G	T	c.505G>T	p.Val169Phe	SSV (SNV)	21.7	VUS	155326954	0	1
PARK7	Parkinson's disease	NM_007262.5	1	8045071	A	C	c.527A>C	p.Glu176Ala	SSV (SNV)	20.6	VUS	171495617	0	2
PARK7	Parkinson's disease	NM_007262.5	1	8045079	G	A	c.535G>A	p.Ala179Thr	SSV (SNV)	11.4	VUS	12732676	0	17
PARK7	Parkinson's disease	NM_007262.5	1	na	na	na	ex.1-5 DEL	p.?	CNV	na	LP	PARK7-Ex.1-5 DEL	0	1
PARK7	Parkinson's disease	NM_007262.5	1	na	na	na	ex.2-5 DEL	p.?	CNV	na	LP	PARK7-Ex.2-5 DEL	0	1
PARK7	Parkinson's disease	NM_007262.5	1	na	na	na	ex.4 DEL	p.?	CNV	na	P	PARK7-Ex.4 DEL	1	0
PARK7	Parkinson's disease	NM_007262.5	1	na	na	na	ex.4 DUP	p.?	CNV	na	VUS	PARK7-Ex.4 DUP	0	4
PARK7	Parkinson's disease	NM_007262.5	1	na	na	na	ex.6 DEL	p.?	CNV	na	LP	PARK7-Ex.6 DEL	1	0
PINK1	Parkinson's disease	NM_032409.2	1	20960058	C	T	c.17C>T	p.Ala6Val	SSV (SNV)	22.8	VUS	37590928	0	1
PINK1	Parkinson's disease	NM_032409.2	1	20960075	C	T	c.34C>T	p.Gln12*	SSV (SNV)	36	LP	20656476	0	1
PINK1	Parkinson's disease	NM_032409.2	1	20960085	G	A	c.44G>A	p.Arg15Gln	SSV (SNV)	23.3	VUS	33626452	0	1
PINK1	Parkinson's disease	NM_032409.2	1	20960108	G	A	c.67G>A	p.Gly23Ser	SSV (SNV)	13.95	VUS	18983842	0	1
PINK1	Parkinson's disease	NM_032409.2	1	20960115	CCGGCCGGGCCTACGGCTTGGGG	C	c.85_106del	p.Tyr29Argfs*71	SSV (indel)	28.2	LP	40159196	0	1
PINK1	Parkinson's disease	NM_032409.2	1	20960142	C	G	c.101C>G	p.Pro34Arg	SSV (SNV)	18.73	VUS	92510326	0	1
PINK1	Parkinson's disease	NM_032409.2	1	20960180	G	C	c.139G>C	p.Gly47Arg	SSV (SNV)	16.69	VUS	24817440	0	2
PINK1	Parkinson's disease	NM_032409.2	1	20960214	G	A	c.173G>A	p.Arg58Lys	SSV (SNV)	11.19	VUS	149214401	0	1
PINK1	Parkinson's disease	NM_032409.2	1	20960216	G	GTCGGGC	c.184_189dup	p.Gly62_Leu63dup	SSV (indel)	10.27	VUS	79466571	0	1
PINK1	Parkinson's disease	NM_032409.2	1	20960240	C	T	c.199C>T	p.Leu67Phe	SSV (SNV)	10.95	VUS	16877896	0	1
PINK1	Parkinson's disease	NM_032409.2	1	20960352	T	G	c.311T>G	p.Phe104Cys	SSV (SNV)	25.5	VUS	83085532	0	1
PINK1	Parkinson's disease	NM_032409.2	1	20960374	C	G	c.333C>G	p.Ile111Met	SSV (SNV)	23.4	VUS	153442367	0	1
PINK1	Parkinson's disease	NM_032409.2	1	20964336	C	T	c.389C>T	p.Ala130Val	SSV (SNV)	15.91	VUS	152749379	0	1
PINK1	Parkinson's disease	NM_032409.2	1	20964372	C	T	c.425C>T	p.Pro142Leu	SSV (SNV)	22.8	VUS	19654253	0	4
PINK1	Parkinson's disease	NM_032409.2	1	20964401	C	T	c.454C>T	p.Arg152Trp	SSV (SNV)	29.8	VUS	15632777	0	1
PINK1	Parkinson's disease	NM_032409.2	1	20964449	G	C	c.502G>C	p.Ala168Pro	SSV (SNV)	31	P	16862712	0	1
PINK1	Parkinson's disease	NM_032409.2	1	20964505	G	C	c.558G>C	p.Lys186Asn	SSV (SNV)	12.26	VUS	11917165	0	9
PINK1	Parkinson's disease	NM_032409.2	1	20964512	G	A	c.565G>A	p.Gly189Arg	SSV (SNV)	0.011	VUS	11343329	0	2
PINK1	Parkinson's disease	NM_032409.2	1	20964534	C	T	c.587C>T	p.Pro196Leu	SSV (SNV)	17.85	VUS	16643319	0	9
PINK1	Parkinson's disease	NM_032409.2	1	20964549	CAGG	C	c.605_607del	p.Gly202del	SSV (indel)	13.99	VUS	161108150	0	1
PINK1	Parkinson's disease	NM_032409.2	1	20964567	G	A	c.620G>A	p.Arg207Gln	SSV (SNV)	0.002	VUS	16940356	0	7
PINK1	Parkinson's disease	NM_032409.2	1	20964573	C	T	c.626C>T	p.Pro209Leu	SSV (SNV)	8.35	VUS	13613106	0	1
PINK1	Parkinson's disease	NM_032409.2	1	20964576	G	A	c.629G>A	p.Gly210Glu	SSV (SNV)	4.715	VUS	117951350	0	1
PINK1	Parkinson's disease	NM_032409.2	1	20964578	G	A	c.631G>A	p.Ala211Thr	SSV (SNV)	12.05	VUS	22225419	0	2
PINK1	Parkinson's disease	NM_032409.2	1	20964581	C	T	c.634C>T	p.Pro212Ser	SSV (SNV)	14.08	VUS	26251450	0	2
PINK1	Parkinson's disease	NM_032409.2	1	20964591	C	T	c.644C>T	p.Pro215Leu	SSV (SNV)	27.9	VUS	16910039	0	3
PINK1	Parkinson's disease	NM_032409.2	1	20966389	G	A	c.680G>A	p.Gly227Asp	SSV (SNV)	23.2	VUS	56989048	0	2
PINK1	Parkinson's disease	NM_032409.2	1	20966446	G	A	c.737G>A	p.Arg246Gln	SSV (SNV)	22	VUS	16886178	0	1
PINK1	Parkinson's disease	NM_032409.2	1	20966454	T	G	c.745T>G	p.Leu249Val	SSV (SNV)	20.1	VUS	22705438	0	6
PINK1	Parkinson's disease	NM_032409.2	1	20966479	C	T	c.770C>T	p.Thr257Ile	SSV (SNV)	12.7	VUS	11499876	0	3
PINK1	Parkinson's disease	NM_032409.2	1	20971004	G	C	c.798G>C	p.Lys266Asn	SSV (SNV)	25.9	VUS	168829814	0	1
PINK1	Parkinson's disease	NM_032409.2	1	20971008	C	G	c.802C>G	p.Leu268Val	SSV (SNV)	22.8	VUS	11499877	0	3
PINK1	Parkinson's disease	NM_032409.2	1	20971041	C	T	c.835C>T	p.Arg279Cys	SSV (SNV)	29	VUS	20545104	0	1
PINK1	Parkinson's disease	NM_032409.2	1	20971042	G	A	c.836G>A	p.Arg279His	SSV (SNV)	26	VUS	16863362	0	1
PINK1	Parkinson's disease	NM_032409.2	1	20971057	C	A	c.851C>A	p.Ser284Tyr	SSV (SNV)	22.7	VUS	14121625	0	1
PINK1	Parkinson's disease	NM_032409.2	1	20971063	C	T	c.857C>T	p.Pro286Leu	SSV (SNV)	28.2	VUS	13575533	0	1
PINK1	Parkinson's disease	NM_032409.2	1	20971071	C	A	c.865C>A	p.Pro289Thr	SSV (SNV)	26.5	VUS	39189202	0	2
PINK1	Parkinson's disease	NM_032409.2	1	20971111	G	A	c.905G>A	p.Arg302His	SSV (SNV)	17.36	VUS	40158303	0	3
PINK1	Parkinson's disease	NM_032409.2	1	20971119	C	G	c.913C>G	p.Pro305Ala	SSV (SNV)	26.1	VUS	11222508	0	1
PINK1	Parkinson's disease	NM_032409.2	1	20971140	C	T	c.934C>T	p.Arg312Trp	SSV (SNV)	31	VUS	94015302	0	1
PINK1	Parkinson's disease	NM_032409.2	1	20971144	CGCTGTTCCTCGTTATGAAGAAG	ACA	c.938_959+1delinsACA	p.Thr313fs correct: -1	SSV (indel)	32	LP	164563809	1	0
PINK1	Parkinson's disease	NM_032409.2	1	20971155	G	A	c.949G>A	p.Val317Ile	SSV (SNV)	26.6	LP	15594826	0	2
PINK1	Parkinson's disease	NM_032409.2	1	20971158	A	T	c.952A>T	p.Met318Leu	SSV (SNV)	23.9	LP	16632554	1	35
PINK1	Parkinson's disease	NM_032409.2	1	20972057	C	G	c.964C>G	p.Pro322Ala	SSV (SNV)	24.9	VUS	160656280	0	1
PINK1	Parkinson's disease	NM_032409.2	1	20972061	G	A	c.968G>A	p.Cys323Tyr	SSV (SNV)	23.2	VUS	88147347	0	1
PINK1	Parkinson's disease	NM_032409.2	1	20972069	C	T	c.976C>T	p.Arg326Cys	SSV (SNV)	31	VUS	124834938	0	1
PINK1	Parkinson's disease	NM_032409.2	1	20972102	C	T	c.1009C>T	p.Arg337Cys	SSV (SNV)	24.1	VUS	136374186	0	1
PINK1	Parkinson's disease	NM_032409.2	1	20972108	G	A	c.1015G>A	p.Ala339Thr	SSV (SNV)	23.5	VUS	11678076	0	12
PINK1	Parkinson's disease	NM_032409.2	1	20972119	G	A	c.1026G>A	p.Met342Ile	SSV (SNV)	24.8	VUS	42084406	0	1
PINK1	Parkinson's disease	NM_032409.2	1	20972189	G	A	c.1096G>A	p.Asp366Asn	SSV (SNV)	29.3	VUS	11613004	0	1
PINK1	Parkinson's disease	NM_032409.2	1	20972198	C	T	c.1105C>T	p.Leu369Phe	SSV (SNV)	25.9	VUS	171267716	0	1
PINK1	Parkinson's disease	NM_032409.2	1	20975021	G	A	c.1147G>A	p.Ala383Thr	SSV (SNV)	13.23	VUS	11882567	0	7
PINK1	Parkinson's disease	NM_032409.2	1	20975057	G	A	c.1183G>A	p.Gly395Ser	SSV (SNV)	24.7	VUS	128231342	0	1
PINK1	Parkinson's disease	NM_032409.2	1	20975093	C	T	c.1219C>T	p.Arg407Trp	SSV (SNV)	32	VUS	13324799	0	6
PINK1	Parkinson's disease	NM_032409.2	1	20975094	G	T	c.1220G>T	p.Arg407Leu	SSV (SNV)	22.9	VUS	83105658	0	1
PINK1	Parkinson's disease	NM_032409.2	1	20975105	G	A	c.1231G>A	p.Gly411Ser	SSV (SNV)	20.7	VUS	11544453	0	25
PINK1	Parkinson's disease	NM_032409.2	1	20975488	G	C	c.1252G>C	p.Val418Leu	SSV (SNV)	32	VUS	41931062	0	1
PINK1	Parkinson's disease	NM_032409.2	1	20975500	C	T	c.1264C>T	p.Arg422Cys	SSV (SNV)	21.2	VUS	36338675	0	1
PINK1	Parkinson's disease	NM_032409.2	1	20975515	G	A	c.1279G>A	p.Ala427Thr	SSV (SNV)	15.33	VUS	165631389	0	1
PINK1	Parkinson's disease	NM_032409.2	1	20975578	G	A	c.1342G>A	p.Gly448Arg	SSV (SNV)	31	VUS	138386869	0	2
PINK1	Parkinson's disease	NM_032409.2	1	20975599	G	A	c.1363G>A	p.Gly455Ser	SSV (SNV)	20.8	VUS	21751733	1	1
PINK1	Parkinson's disease	NM_032409.2	1	20975602	C	T	c.1366C>T	p.Gln456*	SSV (SNV)	41	P	16862948	1	6
PINK1	Parkinson's disease	NM_032409.2	1	20975617	C	T	c.1381C>T	p.Leu461Phe	SSV (SNV)	27.4	VUS	64279996	0	1
PINK1	Parkinson's disease	NM_032409.2	1	20975618	T	G	c.1382T>G	p.Leu461Arg	SSV (SNV)	29.8	VUS	20925521	0	2
PINK1	Parkinson's disease	NM_032409.2	1	20975680	G	C	c.1444G>C	p.Val482Leu	SSV (SNV)	10.51	VUS	167657810	0	1
PINK1	Parkinson's disease	NM_032409.2	1	20975696	G	C	c.1460G>C	p.Arg487Thr	SSV (SNV)	23.7	VUS	153160919	0	1
PINK1	Parkinson's disease	NM_032409.2	1	20975710	C	T	c.1474C>T	p.Arg492*	SSV (SNV)	51	P	16859938	0	1
PINK1	Parkinson's disease	NM_032409.2	1	20976939	C	T	c.1501C>T	p.Arg501*	SSV (SNV)	47	LP	152913688	0	1
PINK1	Parkinson's disease	NM_032409.2	1	20976994	TG	T	c.1557del	p.Lys520Argfs*3	SSV (indel)	31	P	16821323	1	1
PINK1	Parkinson's disease	NM_032409.2	1	20976998	GAA	AAC	c.1560_1562delGAAinsAAC	p.LysAsn520LysThr correct: p.Asn521Thr	SSV (indel)	20.9	VUS	62460174	0	2
PINK1	Parkinson's disease	NM_032409.2	1	20977011	G	A	c.1573G>A	p.Asp525Asn	SSV (SNV)	23.1	VUS	16859939	0	3
PINK1	Parkinson's disease	NM_032409.2	1	20977034	C	CCAA	c.1600_1602dup	p.Gln534dup	SSV (indel)	20.2	P	16839782	0	4
PINK1	Parkinson's disease	NM_032409.2	1	20977167	T	C	c.1729T>C	p.Trp577Arg	SSV (SNV)	27.4	VUS	144879872	0	2
PINK1	Parkinson's disease	NM_032409.2	1	20977173	G	T	c.1735G>T	p.Ala579Ser	SSV (SNV)	27.4	VUS	83098823	0	1
PINK1	Parkinson's disease	NM_032409.2	1	20977133	A	T	c.1695A>T	p.Glu565Asp	SSV (SNV)	18.62	VUS	PINK1-1	0	1
PINK1	Parkinson's disease	NM_032409.2	1	20975631	CT	C	c.1396dup	p.Tyr466Leufs*49	SSV (indel)	34	LP	PINK1-2	0	1
PINK1	Parkinson's disease	NM_032409.2	1	20960119	CCGGGCCTACGGCTTGGGGCGGCCGGGCCCGGCGGC	C	c.79_113del	p.Arg27Glyfs*27	SSV (indel)	33	LP	PINK1-3	1	0
PINK1	Parkinson's disease	NM_032409.2	1	20960226	G	A	c.185G>A	p.Gly62Glu	SSV (SNV)	14.71	VUS	PINK1-4	0	1
PINK1	Parkinson's disease	NM_032409.2	1	20975086	C	A	c.1212C>A	p.Tyr404*	SSV (SNV)	35	LP	PINK1-5	1	0
PINK1	Parkinson's disease	NM_032409.2	1	20975497	G	GC	c.1264dup	p.Arg422Profs*9	SSV (indel)	36	LP	PINK1-6	0	1
PINK1	Parkinson's disease	NM_032409.2	1	na	na	na	Ex. 5 del	p.?	CNV	na	P	PINK1-ex.5 DEL	1	0
PINK1	Parkinson's disease	NM_032409.2	1	na	na	na	Ex. 5-8 del	p.?	CNV	na	LP	PINK1-ex.5-8 DEL	0	2
PINK1	Parkinson's disease	NM_032409.2	1	na	na	na	Ex. 6-8 del	p.?	CNV	na	LP	PINK1-ex.6-8 DEL	0	1
PRKN	Parkinson's disease	NM_004562.2	6	161771133	A	G	c.1396T>C	p.Ter466Glnext*?	SSV (SNV)	13.62	VUS	144902465	0	1
PRKN	Parkinson's disease	NM_004562.2	6	161771147	T	C	c.1382A>G	p.His461Arg	SSV (SNV)	25.2	VUS	151007594	0	1
PRKN	Parkinson's disease	NM_004562.2	6	161771157	T	G	c.1372A>C	p.Met458Leu	SSV (SNV)	23.5	VUS	13259892	0	11
PRKN	Parkinson's disease	NM_004562.2	6	161771195	C	T	c.1334G>A	p.Trp445*	SSV (SNV)	45	P	16878391	1	2
PRKN	Parkinson's disease	NM_004562.2	6	161771219	G	A	c.1310C>T	p.Pro437Leu	SSV (SNV)	27.8	LP	16856129	0	37
PRKN	Parkinson's disease	NM_004562.2	6	161771240	C	T	c.1289G>A	p.Gly430Asp	SSV (SNV)	27.3	P	16798830	0	1
PRKN	Parkinson's disease	NM_004562.2	6	161771241	C	T	c.1288G>A	p.Gly430Ser	SSV (SNV)	28	LP	112081052	0	1
PRKN	Parkinson's disease	NM_004562.2	6	161771246	G	C	c.1286-3C>G	p.?	SSV (SNV)	25.2	LP	16928148	1	1
PRKN	Parkinson's disease	NM_004562.2	6	161781146	C	T	c.1259G>A	p.Arg420His	SSV (SNV)	23	VUS	61401656	0	1
PRKN	Parkinson's disease	NM_004562.2	6	161781161	G	T	c.1244C>A	p.Thr415Asn	SSV (SNV)	23.5	P	16922163	0	1
PRKN	Parkinson's disease	NM_004562.2	6	161781200	C	T	c.1205G>A	p.Arg402His	SSV (SNV)	25.9	VUS	16867341	0	1
PRKN	Parkinson's disease	NM_004562.2	6	161781201	G	A	c.1204C>T	p.Arg402Cys	SSV (SNV)	24.2	VUS	11054474	2	60
PRKN	Parkinson's disease	NM_004562.2	6	161781203	G	C	c.1202C>G	p.Ala401Gly	SSV (SNV)	19	VUS	64916897	0	1
PRKN	Parkinson's disease	NM_004562.2	6	161781213	C	T	c.1192G>A	p.Ala398Thr	SSV (SNV)	21.8	VUS	16856807	0	2
PRKN	Parkinson's disease	NM_004562.2	6	161781225	C	A	c.1180G>T	p.Asp394Tyr	SSV (SNV)	23	VUS	85869705	0	1
PRKN	Parkinson's disease	NM_004562.2	6	161807855	C	T	c.1138G>A	p.Val380Ile	SSV (SNV)	11.39	VUS	23676319	0	1
PRKN	Parkinson's disease	NM_004562.2	6	161969884	AC	A	c.1083+1delG	p.?	SSV (indel)	35	P	16825511	1	0
PRKN	Parkinson's disease	NM_004562.2	6	161969981	C	T	c.988G>A	p.Val330Met	SSV (SNV)	23.3	VUS	22711771	0	2
PRKN	Parkinson's disease	NM_004562.2	6	161969982	G	GC	c.986dup	p.Val330Argfs*17	SSV (indel)	34	LP	165303861	0	1
PRKN	Parkinson's disease	NM_004562.2	6	161970029	G	A	c.940C>T	p.Arg314Trp	SSV (SNV)	24.2	VUS	42025939	0	1
PRKN	Parkinson's disease	NM_004562.2	6	161990389	G	A	c.931C>T	p.Gln311*	SSV (SNV)	58	P	14057284	1	0
PRKN	Parkinson's disease	NM_004562.2	6	161990390	C	G	c.930G>C	p.Glu310Asp	SSV (SNV)	19.92	VUS	16879697	0	2
PRKN	Parkinson's disease	NM_004562.2	6	161990405	C	A	c.915G>T	p.Arg305Ser	SSV (SNV)	28.4	VUS	31612562	1	1
PRKN	Parkinson's disease	NM_004562.2	6	161990413	G	A	c.907C>T	p.His303Tyr	SSV (SNV)	26.5	VUS	61432573	0	2
PRKN	Parkinson's disease	NM_004562.2	6	162206827	A	G	c.848T>C	p.Leu283Pro	SSV (SNV)	26.1	VUS	33471451	0	3
PRKN	Parkinson's disease	NM_004562.2	6	162206833	G	A	c.842C>T	p.Pro281Leu	SSV (SNV)	25.9	VUS	169588638	0	1
PRKN	Parkinson's disease	NM_004562.2	6	162206835	G	T	c.840C>A	p.Asp280Glu	SSV (SNV)	18.56	VUS	166867643	0	1
PRKN	Parkinson's disease	NM_004562.2	6	162206837	C	T	c.838G>A	p.Asp280Asn	SSV (SNV)	26.1	VUS	16849096	0	2
PRKN	Parkinson's disease	NM_004562.2	6	162206840	G	C	c.835C>G	p.His279Asp	SSV (SNV)	19.65	VUS	163876242	0	1
PRKN	Parkinson's disease	NM_004562.2	6	162206848	T	G	c.827A>C	p.Gln276Pro	SSV (SNV)	25.7	VUS	153870896	0	2
PRKN	Parkinson's disease	NM_004562.2	6	162206852	G	A	c.823C>T	p.Arg275Trp	SSV (SNV)	29.5	P	14771524	3	93
PRKN	Parkinson's disease	NM_004562.2	6	162206857	T	C	c.818A>G	p.Asn273Ser	SSV (SNV)	23.7	VUS	16874439	0	1
PRKN	Parkinson's disease	NM_004562.2	6	162206863	C	T	c.812G>A	p.Arg271Lys	SSV (SNV)	21.7	VUS	157875561	0	1
PRKN	Parkinson's disease	NM_004562.2	6	162206876	A	G	c.799T>C	p.Tyr267His	SSV (SNV)	27.6	VUS	16876957	0	1
PRKN	Parkinson's disease	NM_004562.2	6	162206908	C	T	c.767G>A	p.Arg256His	SSV (SNV)	25.2	VUS	49747236	0	1
PRKN	Parkinson's disease	NM_004562.2	6	162206909	G	A	c.766C>T	p.Arg256Cys	SSV (SNV)	32	VUS	11380313	0	17
PRKN	Parkinson's disease	NM_004562.2	6	162206917	C	T	c.758G>A	p.Cys253Tyr	SSV (SNV)	29.2	P	16856128	1	5
PRKN	Parkinson's disease	NM_004562.2	6	162206933	C	G	c.742G>C	p.Val248Leu	SSV (SNV)	24.4	VUS	57965996	0	1
PRKN	Parkinson's disease	NM_004562.2	6	162394338	C	T	c.730G>A	p.Val244Ile	SSV (SNV)	6.544	VUS	30282296	0	1
PRKN	Parkinson's disease	NM_004562.2	6	162394341	C	T	c.727G>A	p.Asp243Asn	SSV (SNV)	23.8	VUS	11232894	0	10
PRKN	Parkinson's disease	NM_004562.2	6	162394349	G	A	c.719C>T	p.Thr240Met	SSV (SNV)	23.8	P	11068527	0	19
PRKN	Parkinson's disease	NM_004562.2	6	162394367	C	T	c.701G>A	p.Arg234Gln	SSV (SNV)	22.4	VUS	16082748	0	5
PRKN	Parkinson's disease	NM_004562.2	6	162394368	G	A	c.700C>T	p.Arg234Trp	SSV (SNV)	26.2	VUS	92801255	0	1
PRKN	Parkinson's disease	NM_004562.2	6	162394380	C	T	c.688G>A	p.Ala230Thr	SSV (SNV)	14.04	VUS	99071462	0	1
PRKN	Parkinson's disease	NM_004562.2	6	162394423	G	T	c.645C>A	p.His215Gln	SSV (SNV)	23.3	VUS	83090901	0	1
PRKN	Parkinson's disease	NM_004562.2	6	162394433	C	T	c.635G>A	p.Cys212Tyr	SSV (SNV)	28.5	P	16852010	0	2
PRKN	Parkinson's disease	NM_004562.2	6	162394446	A	AT	c.621dup	p.Phe208Ilefs*4	SSV (indel)	32	LP	164022623	0	1
PRKN	Parkinson's disease	NM_004562.2	6	162475139	C	CT	c.601_602ins	p.Cys201*	SSV (indel)	35	LP	19539778	1	2
PRKN	Parkinson's disease	NM_004562.2	6	162475190	T	A	c.551A>T	p.Asp184Val	SSV (SNV)	32	VUS	24388583	0	1
PRKN	Parkinson's disease	NM_004562.2	6	162475208	T	G	c.535-2A>C	p.?	SSV (SNV)	33	LP	14771525	0	1
PRKN	Parkinson's disease	NM_004562.2	6	162622167	G	T	c.530C>A	p.Thr177Asn	SSV (SNV)	18.79	VUS	17292432	0	1
PRKN	Parkinson's disease	NM_004562.2	6	162622179	G	A	c.518C>T	p.Thr173Met	SSV (SNV)	24.4	VUS	16880966	0	2
PRKN	Parkinson's disease	NM_004562.2	6	162622243	C	G	c.454G>C	p.Gly152Arg	SSV (SNV)	20.3	VUS	62437379	0	1
PRKN	Parkinson's disease	NM_004562.2	6	162622255	C	A	c.442G>T	p.Val148Leu	SSV (SNV)	22.4	VUS	130129784	0	1
PRKN	Parkinson's disease	NM_004562.2	6	162622257	T	A	c.440A>T	p.Tyr147Phe	SSV (SNV)	13.41	VUS	22856986	0	1
PRKN	Parkinson's disease	NM_004562.2	6	162683568	G	A	c.401C>T	p.Ala134Val	SSV (SNV)	12.71	VUS	110610504	0	1
PRKN	Parkinson's disease	NM_004562.2	6	162683569	C	CTGG	c.397_399dupCCA	p.Pro133dup	SSV (indel)	10.05	VUS	16841945	0	2
PRKN	Parkinson's disease	NM_004562.2	6	162683575	G	GT	c.393dup	p.Pro132Thrfs*9	SSV (indel)	22.8	LP	138208251	0	1
PRKN	Parkinson's disease	NM_004562.2	6	162683592	TCAGTGTGCAGAATGACAGCCAGCCCCACAGAGTCTCCTGG	T	c.337_376del	p.Pro113Thrfs*51	SSV (indel)	32	P	28424642	1	9
PRKN	Parkinson's disease	NM_004562.2	6	162683626	C	T	c.343G>A	p.Asp115Asn	SSV (SNV)	11.06	VUS	16179336	0	1
PRKN	Parkinson's disease	NM_004562.2	6	162683659	G	A	c.310C>T	p.Arg104Trp	SSV (SNV)	25	VUS	14840343	0	1
PRKN	Parkinson's disease	NM_004562.2	6	162683680	G	A	c.289C>T	p.Arg97Trp	SSV (SNV)	15.13	VUS	32096737	0	1
PRKN	Parkinson's disease	NM_004562.2	6	162683683	C	T	c.286G>A	p.Glu96Lys	SSV (SNV)	8.826	VUS	153361727	0	1
PRKN	Parkinson's disease	NM_004562.2	6	162683685	C	T	c.284G>A	p.Cys95Tyr	SSV (SNV)	0.416	VUS	92510722	0	1
PRKN	Parkinson's disease	NM_004562.2	6	162683695	C	T	c.274G>A	p.Ala92Thr	SSV (SNV)	0.1	VUS	37455877	0	2
PRKN	Parkinson's disease	NM_004562.2	6	162683716	C	A	c.253G>T	p.Gly85Cys	SSV (SNV)	13.12	VUS	99804569	0	1
PRKN	Parkinson's disease	NM_004562.2	6	162683722	T	C	c.247A>G	p.Thr83Ala	SSV (SNV)	0.01	VUS	13856395	0	11
PRKN	Parkinson's disease	NM_004562.2	6	162683734	C	A	c.235G>T	p.Glu79*	SSV (SNV)	34	LP	16856126	0	2
PRKN	Parkinson's disease	NM_004562.2	6	162683747	C	CCA	c.220_221dup	p.Trp74Cysfs*8	SSV (indel)	22.7	LP	16846648	1	1
PRKN	Parkinson's disease	NM_004562.2	6	162864341	C	A	c.171+1G>T	p.?	SSV (SNV)	35	LP	161205980	0	1
PRKN	Parkinson's disease	NM_004562.2	6	162864346	A	T	c.167T>A	p.Val56Glu	SSV (SNV)	27.6	P	16853955	2	5
PRKN	Parkinson's disease	NM_004562.2	6	162864357	AT	A	c.155del	p.Asn52Metfs*29	SSV (indel)	33	P	11837130	9	14
PRKN	Parkinson's disease	NM_004562.2	6	162864358	T	C	c.155A>G	p.Asn52Ser	SSV (SNV)	22.8	VUS	33349240	0	2
PRKN	Parkinson's disease	NM_004562.2	6	162864377	C	T	c.136G>A	p.Ala46Thr	SSV (SNV)	27.3	VUS	13599786	0	9
PRKN	Parkinson's disease	NM_004562.2	6	162864388	C	G	c.125G>C	p.Arg42Pro	SSV (SNV)	28.2	P	16848302	0	4
PRKN	Parkinson's disease	NM_004562.2	6	162864388	C	T	c.125G>A	p.Arg42His	SSV (SNV)	23.3	VUS	16869083	0	2
PRKN	Parkinson's disease	NM_004562.2	6	162864403	G	A	c.110C>T	p.Pro37Leu	SSV (SNV)	25	LP	13289329	0	3
PRKN	Parkinson's disease	NM_004562.2	6	162864410	CCT	C	c.101_102del	p.Gln34Argfs*5	SSV (indel)	32	P	16836972	1	9
PRKN	Parkinson's disease	NM_004562.2	6	162864411	CT	C	c.101del	p.Gln34Argfs*10	SSV (indel)	32	P	16816939	4	0
PRKN	Parkinson's disease	NM_004562.2	6	162864415	C	T	c.98G>A	p.Arg33Gln	SSV (SNV)	21.2	P	16856125	0	5
PRKN	Parkinson's disease	NM_004562.2	6	162864461	C	T	c.52G>A	p.Asp18Asn	SSV (SNV)	21.5	VUS	11345793	0	1
PRKN	Parkinson's disease	NM_004562.2	6	162864490	T	C	c.23A>G	p.Asn8Ser	SSV (SNV)	25.2	VUS	37411976	0	1
PRKN	Parkinson's disease	NM_004562.2	6	163148696	A	G	c.5T>C	p.Ile2Thr	SSV (SNV)	23.7	VUS	18119015	0	1
PRKN	Parkinson's disease	NM_004562.2	6	163148700	T	C	c.1A>G	p.Met1?	SSV (SNV)	26	LP	51195929	1	1
PRKN	Parkinson's disease	NM_004562.2	6	163148742	A	G	c.-42T>C	p.?	SSV (SNV)	8.031	VUS	11109817	0	41
PRKN	Parkinson's disease	NM_004562.2	6	162394333	C	T	c.734+1G>A	p?	SSV (SNV)	36	P	PRKN-1	0	1
PRKN	Parkinson's disease	NM_004562.2	6	161970036	C	T	c.934-1G>A	p?	SSV (SNV)	33	P	PRKN-2	0	1
PRKN	Parkinson's disease	NM_004562.2	6	na	na	na	Ex. 1 del	p.?	CNV	na	P	PRKN-ex.1 DEL	0	1
PRKN	Parkinson's disease	NM_004562.2	6	na	na	na	Ex. 1-2 del	p.?	CNV	na	P	PRKN-ex.1-2 DEL	0	2
PRKN	Parkinson's disease	NM_004562.2	6	na	na	na	Ex. 1-3 del	p.?	CNV	na	LP	PRKN-ex.1-3 DEL	0	1
PRKN	Parkinson's disease	NM_004562.2	6	na	na	na	Ex. 1-4 del	p.?	CNV	na	P	PRKN-ex.1-4 DEL	1	1
PRKN	Parkinson's disease	NM_004562.2	6	na	na	na	Ex. 1-4 dup	p.?	CNV	na	LP	PRKN-ex.1-4 DUP	0	1
PRKN	Parkinson's disease	NM_004562.2	6	na	na	na	Ex. 10 del	p.?	CNV	na	P	PRKN-ex.10 DEL	0	3
PRKN	Parkinson's disease	NM_004562.2	6	na	na	na	Ex. 10-12 dup	p.?	CNV	na	LP	PRKN-ex.10-12 DUP	0	2
PRKN	Parkinson's disease	NM_004562.2	6	na	na	na	Ex. 11 del	p.?	CNV	na	P	PRKN-ex.11 DEL	0	1
PRKN	Parkinson's disease	NM_004562.2	6	na	na	na	Ex. 2 del	p.?	CNV	na	P	PRKN-ex.2 DEL	0	22
PRKN	Parkinson's disease	NM_004562.2	6	na	na	na	Ex. 2 dup	p.?	CNV	na	P	PRKN-ex.2 DUP	0	20
PRKN	Parkinson's disease	NM_004562.2	6	na	na	na	Ex. 2-3 del	p.?	CNV	na	P	PRKN-ex.2-3 DEL	0	5
PRKN	Parkinson's disease	NM_004562.2	6	na	na	na	Ex. 2-3 dup	p.?	CNV	na	LP	PRKN-ex.2-3 DUP	0	3
PRKN	Parkinson's disease	NM_004562.2	6	na	na	na	Ex.2-4 del	p.?	CNV	na	P	PRKN-ex.2-4 DEL	0	6
PRKN	Parkinson's disease	NM_004562.2	6	na	na	na	Ex. 2-4 dup	p.?	CNV	na	P	PRKN-ex.2-4 DUP	0	3
PRKN	Parkinson's disease	NM_004562.2	6	na	na	na	Ex. 2-5 del	p.?	CNV	na	P	PRKN-ex.2-5 DEL	0	1
PRKN	Parkinson's disease	NM_004562.2	6	na	na	na	Ex. 2-6 del	p.?	CNV	na	LP	PRKN-ex.2-6 DEL	0	2
PRKN	Parkinson's disease	NM_004562.2	6	na	na	na	Ex. 2-7 del	p.?	CNV	na	LP	PRKN-ex.2-7 DEL	0	1
PRKN	Parkinson's disease	NM_004562.2	6	na	na	na	Ex. 3 del	p.?	CNV	na	P	PRKN-ex.3 DEL	5	17
PRKN	Parkinson's disease	NM_004562.2	6	na	na	na	Ex. 3 dup	p.?	CNV	na	P	PRKN-ex.3 DUP	0	3
PRKN	Parkinson's disease	NM_004562.2	6	na	na	na	Ex. 3-4 del	p.?	CNV	na	P	PRKN-ex.3-4 DEL	7	14
PRKN	Parkinson's disease	NM_004562.2	6	na	na	na	Ex. 3-5 del	p.?	CNV	na	P	PRKN-ex.3-5 DEL	0	2
PRKN	Parkinson's disease	NM_004562.2	6	na	na	na	Ex. 3-6 del	p.?	CNV	na	LP	PRKN-ex.3-6 DEL	0	2
PRKN	Parkinson's disease	NM_004562.2	6	na	na	na	Ex. 3-6 dup	p.?	CNV	na	LP	PRKN-ex.3-6 DUP	0	1
PRKN	Parkinson's disease	NM_004562.2	6	na	na	na	Ex. 3-9 dup	p.?	CNV	na	LP	PRKN-ex.3-9 DUP	0	1
PRKN	Parkinson's disease	NM_004562.2	6	na	na	na	Ex. 4 del	p.?	CNV	na	P	PRKN-ex.4 DEL	0	13
PRKN	Parkinson's disease	NM_004562.2	6	na	na	na	Ex. 4 dup	p.?	CNV	na	P	PRKN-ex.4 DUP	0	5
PRKN	Parkinson's disease	NM_004562.2	6	na	na	na	Ex. 4-5 del	p.?	CNV	na	P	PRKN-ex.4-5 DEL	0	2
PRKN	Parkinson's disease	NM_004562.2	6	na	na	na	Ex. 4-6 del	p.?	CNV	na	LP	PRKN-ex.4-6 DEL	1	3
PRKN	Parkinson's disease	NM_004562.2	6	na	na	na	Ex. 4-6 dup	p.?	CNV	na	LP	PRKN-ex.4-6 DUP	0	1
PRKN	Parkinson's disease	NM_004562.2	6	na	na	na	Ex. 4-7 del	p.?	CNV	na	P	PRKN-ex.4-7 DEL	1	0
PRKN	Parkinson's disease	NM_004562.2	6	na	na	na	Ex. 5 del	p.?	CNV	na	P	PRKN-ex.5 DEL	7	3
PRKN	Parkinson's disease	NM_004562.2	6	na	na	na	Ex. 5 dup	p.?	CNV	na	P	PRKN-ex.5 DUP	0	3
PRKN	Parkinson's disease	NM_004562.2	6	na	na	na	Ex. 5-6 del	p.?	CNV	na	P	PRKN-ex.5-6 DEL	0	7
PRKN	Parkinson's disease	NM_004562.2	6	na	na	na	Ex.5-6 dup	p.?	CNV	na	LP	PRKN-ex.5-6 DUP	0	3
PRKN	Parkinson's disease	NM_004562.2	6	na	na	na	Ex. 6 del	p.?	CNV	na	P	PRKN-ex.6 DEL	0	3
PRKN	Parkinson's disease	NM_004562.2	6	na	na	na	Ex. 6 dup	p.?	CNV	na	P	PRKN-ex.6 DUP	1	2
PRKN	Parkinson's disease	NM_004562.2	6	na	na	na	Ex. 6-9 dup	p.?	CNV	na	LP	PRKN-ex.6-9 DEL	0	1
PRKN	Parkinson's disease	NM_004562.2	6	na	na	na	Ex. 7 del	p.?	CNV	na	P	PRKN-ex.7 DEL	0	4
PRKN	Parkinson's disease	NM_004562.2	6	na	na	na	Ex. 7 dup	p.?	CNV	na	P	PRKN-ex.7 DUP	0	3
PRKN	Parkinson's disease	NM_004562.2	6	na	na	na	Ex. 7-9 del	p.?	CNV	na	P	PRKN-ex.7-9 DEL	0	1
PRKN	Parkinson's disease	NM_004562.2	6	na	na	na	Ex. 7-9 dup	p.?	CNV	na	LP	PRKN-ex.7-9 DUP	5	2
PRKN	Parkinson's disease	NM_004562.2	6	na	na	na	Ex. 8-9 del	p.?	CNV	na	LP	PRKN-ex.8-9 DEL	0	1
SNCA	Parkinson's disease	NM_000345.3	4	90650354	C	G	c.381G>C	p.Met127Ile	SSV (SNV)	24.9	VUS	161661552	0	1
SNCA	Parkinson's disease	NM_000345.3	4	90650365	C	T	c.370G>A	p.Ala124Thr	SSV (SNV)	17.65	VUS	159403748	0	2
SNCA	Parkinson's disease	NM_000345.3	4	90650386	G	T	c.349C>A	p.Pro117Thr	SSV (SNV)	21.3	VUS	118802020	0	1
SNCA	Parkinson's disease	NM_000345.3	4	90749300	C	T	c.157G>A	p.Ala53Thr	SSV (SNV)	14.45	P	16918170	0	1
SNCA	Parkinson's disease	NM_000345.3	4	90749307	A	C	c.150T>G	p.His50Gln	SSV (SNV)	11.12	LP	16903518	0	7
SNCA	Parkinson's disease	NM_000345.3	4	90756737	C	G	c.82G>C	p.Glu28Gln	SSV (SNV)	24.3	VUS	153442422	0	1
SNCA	Parkinson's disease	NM_000345.3	4	90756775	A	G	c.44T>C	p.Val15Ala	SSV (SNV)	26.6	VUS	24885098	0	1
SNCA	Parkinson's disease	NM_000345.3	4	na	na	na	Ex.1-6 DUP	p.?	CNV	na	P	SNCA-Ex.1-6 DUP	4	2
SNCA	Parkinson's disease	NM_000345.3	4	na	na	na	Ex.2-6 DUP	p.?	CNV	na	P	SNCA-Ex.2-6 DUP	0	11
VPS35	Parkinson's disease	NM_018206.5	16	46694433	C	T	c.2342G>A	p.Arg781Gln	SSV (SNV)	22.4	VUS	33471685	0	1
VPS35	Parkinson's disease	NM_018206.5	16	46694443	G	A	c.2332C>T	p.Arg778Cys	SSV (SNV)	32	VUS	60711761	0	1
VPS35	Parkinson's disease	NM_018206.5	16	46694450	C	G	c.2325G>C	p.Glu775Asp	SSV (SNV)	19.01	VUS	60972909	0	1
VPS35	Parkinson's disease	NM_018206.5	16	46694455	G	T	c.2320C>A	p.Leu774Met	SSV (SNV)	21.9	VUS	16892061	0	6
VPS35	Parkinson's disease	NM_018206.5	16	46694496	C	T	c.2279G>A	p.Ser760Asn	SSV (SNV)	21.1	VUS	153442306	0	1
VPS35	Parkinson's disease	NM_018206.5	16	46695719	T	G	c.2122A>C	p.Asn708His	SSV (SNV)	24.5	VUS	15594106	0	1
VPS35	Parkinson's disease	NM_018206.5	16	46695750	C	T	c.2091G>A	p.Met697Ile	SSV (SNV)	29.9	VUS	172038642	0	1
VPS35	Parkinson's disease	NM_018206.5	16	46696364	C	T	c.1858G>A	p.Asp620Asn	SSV (SNV)	31	P	16892060	0	3
VPS35	Parkinson's disease	NM_018206.5	16	46696951	C	T	c.1771G>A	p.Ala591Thr	SSV (SNV)	25.1	VUS	157693952	0	1
VPS35	Parkinson's disease	NM_018206.5	16	46697046	T	C	c.1676A>G	p.Lys559Arg	SSV (SNV)	24.2	VUS	156052639	0	1
VPS35	Parkinson's disease	NM_018206.5	16	46702864	C	T	c.1625G>A	p.Arg542Gln	SSV (SNV)	23.8	VUS	82755282	0	1
VPS35	Parkinson's disease	NM_018206.5	16	46705645	C	T	c.1496G>A	p.Arg499His	SSV (SNV)	11.19	VUS	31922218	0	1
VPS35	Parkinson's disease	NM_018206.5	16	46705658	T	A	c.1483A>T	p.Ile495Phe	SSV (SNV)	25.7	VUS	40980074	0	1
VPS35	Parkinson's disease	NM_018206.5	16	46705664	G	A	c.1477C>T	p.Arg493Cys	SSV (SNV)	25.2	VUS	65372539	0	1
VPS35	Parkinson's disease	NM_018206.5	16	46705706	G	T	c.1435C>A	p.Pro479Thr	SSV (SNV)	20.6	VUS	16621074	0	1
VPS35	Parkinson's disease	NM_018206.5	16	46705763	T	C	c.1378A>G	p.Ile460Val	SSV (SNV)	16.05	VUS	163875684	0	1
VPS35	Parkinson's disease	NM_018206.5	16	46706173	T	C	c.1368+4A>G	p.?	SSV (SNV)	19.67	VUS	171495983	0	1
VPS35	Parkinson's disease	NM_018206.5	16	46706253	TC	AA	c.1291_1292delGAinsTT	p.Glu431Leu	SSV (indel)	22.7	VUS	50808484	0	1
VPS35	Parkinson's disease	NM_018206.5	16	46708292	C	T	c.1094G>A	p.Arg365His	SSV (SNV)	31	VUS	11355527	0	1
VPS35	Parkinson's disease	NM_018206.5	16	46708540	G	C	c.947C>G	p.Pro316Arg	SSV (SNV)	23.3	VUS	83087803	0	1
VPS35	Parkinson's disease	NM_018206.5	16	46710558	C	T	c.851G>A	p.Arg284Gln	SSV (SNV)	24	VUS	51648721	0	1
VPS35	Parkinson's disease	NM_018206.5	16	46714623	A	G	c.466T>C	p.Cys156Arg	SSV (SNV)	24.3	VUS	164563978	0	1
VPS35	Parkinson's disease	NM_018206.5	16	46714745	C	G	c.344G>C	p.Gly115Ala	SSV (SNV)	27.2	VUS	157222949	0	1
VPS35	Parkinson's disease	NM_018206.5	16	46716019	C	T	c.171G>A	p.Met57Ile	SSV (SNV)	20.5	VUS	16892065	0	1
VPS35	Parkinson's disease	NM_018206.5	16	46716039	C	T	c.151G>A	p.Gly51Ser	SSV (SNV)	22.6	VUS	11577020	0	1
VPS35	Parkinson's disease	NM_018206.5	16	46717442	G	A	c.80C>T	p.Ser27Leu	SSV (SNV)	23.6	VUS	33471186	0	1
VPS35	Parkinson's disease	NM_018206.5	16	na	na	na	entire gene DUP	p.?	CNV	na	VUS	VPS35-entire gene DUP	0	2
ATP13A2	Atypical parkinsonism	NM_022089.2	1	17313640	G	A	c.2984C>T	p.Ala995Val	SSV (SNV)	23.2	VUS	11613897	0	1
ATP13A2	Atypical parkinsonism	NM_022089.2	1	17313065	C	T	c.3298G>A	p.Gly1100Ser	SSV (SNV)	22.4	VUS	11679148	0	1
ATP13A2	Atypical parkinsonism	NM_022089.2	1	17313685	C	T	c.2939G>A	p.Arg980His	SSV (SNV)	21.2	VUS	11710700	0	1
ATP13A2	Atypical parkinsonism	NM_022089.2	1	17314833	C	T	c.2746G>A	p.Val916Met	SSV (SNV)	25.3	VUS	12723677	0	3
ATP13A2	Atypical parkinsonism	NM_022089.2	1	17312787	G	A	c.3472C>T	p.Arg1158Cys	SSV (SNV)	25.8	VUS	13010032	0	5
ATP13A2	Atypical parkinsonism	NM_022089.2	1	17331233	T	A	c.431A>T	p.Asp144Val	SSV (SNV)	26.1	VUS	13393216	0	1
ATP13A2	Atypical parkinsonism	NM_022089.2	1	17312742	G	GCGGCCAGGGCTGCT	c.3503_3516dup	p.Pro1173Serfs*12	SSV (indel)	24.1	VUS	13426865	0	2
ATP13A2	Atypical parkinsonism	NM_022089.2	1	17322943	C	T	c.1244G>A	p.Arg415Gln	SSV (SNV)	23	VUS	14056842	0	10
ATP13A2	Atypical parkinsonism	NM_022089.2	1	17314916	G	A	c.2663C>T	p.Ala888Val	SSV (SNV)	18.2	VUS	14115009	0	2
ATP13A2	Atypical parkinsonism	NM_022089.2	1	17312850	C	T	c.3409G>A	p.Val1137Met	SSV (SNV)	8.894	VUS	14729425	0	1
ATP13A2	Atypical parkinsonism	NM_022089.2	1	17323598	C	T	c.1112G>A	p.Arg371Gln	SSV (SNV)	26.8	VUS	15725876	0	3
ATP13A2	Atypical parkinsonism	NM_022089.2	1	17331936	C	T	c.221G>A	p.Arg74Gln	SSV (SNV)	22.2	VUS	15728930	0	1
ATP13A2	Atypical parkinsonism	NM_022089.2	1	17313566	AG	A	c.3057del	p.Tyr1020Thrfs*3	SSV (indel)	33	P	16821684	0	3
ATP13A2	Atypical parkinsonism	NM_022089.2	1	17332249	G	A	c.35C>T	p.Thr12Met	SSV (SNV)	21.9	VUS	16870680	0	2
ATP13A2	Atypical parkinsonism	NM_022089.2	1	17318244	C	T	c.2236G>A	p.Ala746Thr	SSV (SNV)	14.33	VUS	16876924	0	3
ATP13A2	Atypical parkinsonism	NM_022089.2	1	17326989	G	A	c.746C>T	p.Ala249Val	SSV (SNV)	3.023	VUS	16882843	0	30
ATP13A2	Atypical parkinsonism	NM_022089.2	1	17316234	A	C	c.2561T>G	p.Met854Arg	SSV (SNV)	32	LP	16897709	0	1
ATP13A2	Atypical parkinsonism	NM_022089.2	1	17318282	G	A	c.2198C>T	p.Thr733Met	SSV (SNV)	22.3	VUS	16946673	0	3
ATP13A2	Atypical parkinsonism	NM_022089.2	1	17316630	C	T	c.2404G>A	p.Gly802Ser	SSV (SNV)	10.9	VUS	17196412	0	5
ATP13A2	Atypical parkinsonism	NM_022089.2	1	17313043	G	A	c.3320C>T	p.Ala1107Val	SSV (SNV)	13.58	VUS	17368821	0	2
ATP13A2	Atypical parkinsonism	NM_022089.2	1	17313106	G	A	c.3257C>T	p.Ala1086Val	SSV (SNV)	11.02	VUS	17728089	0	1
ATP13A2	Atypical parkinsonism	NM_022089.2	1	17323611	C	T	c.1099G>A	p.Glu367Lys	SSV (SNV)	23.2	VUS	18658351	0	1
ATP13A2	Atypical parkinsonism	NM_022089.2	1	17323520	C	T	c.1190G>A	p.Arg397His	SSV (SNV)	24.1	VUS	18975794	0	1
ATP13A2	Atypical parkinsonism	NM_022089.2	1	17320239	C	T	c.1634G>A	p.Arg545His	SSV (SNV)	15.78	VUS	19102837	0	1
ATP13A2	Atypical parkinsonism	NM_022089.2	1	17331192	C	T	c.472G>A	p.Gly158Arg	SSV (SNV)	10.58	VUS	19164579	1	0
ATP13A2	Atypical parkinsonism	NM_022089.2	1	17331270	C	T	c.394G>A	p.Ala132Thr	SSV (SNV)	12.47	VUS	19222839	0	1
ATP13A2	Atypical parkinsonism	NM_022089.2	1	17313659	G	A	c.2965C>T	p.Arg989Trp	SSV (SNV)	23	VUS	19636468	0	1
ATP13A2	Atypical parkinsonism	NM_022089.2	1	17316771	G	C	c.2263C>G	p.Gln755Glu	SSV (SNV)	22.2	VUS	20580277	0	7
ATP13A2	Atypical parkinsonism	NM_022089.2	1	17331203	G	A	c.461C>T	p.Ala154Val	SSV (SNV)	11.55	VUS	21050317	0	1
ATP13A2	Atypical parkinsonism	NM_022089.2	1	17316708	C	G	c.2326G>C	p.Val776Leu	SSV (SNV)	12.22	VUS	21308592	0	1
ATP13A2	Atypical parkinsonism	NM_022089.2	1	17318241	C	T	c.2239G>A	p.Val747Ile	SSV (SNV)	22.9	VUS	21467464	0	2
ATP13A2	Atypical parkinsonism	NM_022089.2	1	17331308	G	A	c.356C>T	p.Pro119Leu	SSV (SNV)	2.351	VUS	21504511	0	2
ATP13A2	Atypical parkinsonism	NM_022089.2	1	17312786	C	T	c.3473G>A	p.Arg1158His	SSV (SNV)	22.2	VUS	23261699	0	2
ATP13A2	Atypical parkinsonism	NM_022089.2	1	17326768	G	A	c.880C>T	p.Arg294Trp	SSV (SNV)	24.3	VUS	23267323	0	1
ATP13A2	Atypical parkinsonism	NM_022089.2	1	17320162	C	T	c.1711G>A	p.Asp571Asn	SSV (SNV)	29.4	VUS	23279608	0	8
ATP13A2	Atypical parkinsonism	NM_022089.2	1	17316749	C	T	c.2285G>A	p.Arg762Gln	SSV (SNV)	17.7	VUS	23564103	0	2
ATP13A2	Atypical parkinsonism	NM_022089.2	1	17332259	C	T	c.25G>A	p.Val9Met	SSV (SNV)	18.5	VUS	24367457	0	1
ATP13A2	Atypical parkinsonism	NM_022089.2	1	17322793	G	C	c.1309C>G	p.Leu437Val	SSV (SNV)	14.16	VUS	24521511	0	23
ATP13A2	Atypical parkinsonism	NM_022089.2	1	17318896	T	G	c.1847A>C	p.Glu616Ala	SSV (SNV)	21	VUS	24898478	0	1
ATP13A2	Atypical parkinsonism	NM_022089.2	1	17313682	G	A	c.2942C>T	p.Thr981Met	SSV (SNV)	24.8	VUS	24918676	0	1
ATP13A2	Atypical parkinsonism	NM_022089.2	1	17312819	C	T	c.3440G>A	p.Arg1147His	SSV (SNV)	20.7	VUS	25022536	0	1
ATP13A2	Atypical parkinsonism	NM_022089.2	1	17320224	G	T	c.1649C>A	p.Pro550His	SSV (SNV)	21.9	VUS	25636847	0	2
ATP13A2	Atypical parkinsonism	NM_022089.2	1	17330902	C	T	c.482G>A	p.Arg161Gln	SSV (SNV)	12.53	VUS	25638905	0	1
ATP13A2	Atypical parkinsonism	NM_022089.2	1	17312837	C	A	c.3422G>T	p.Cys1141Phe	SSV (SNV)	21	VUS	26171084	0	1
ATP13A2	Atypical parkinsonism	NM_022089.2	1	17328825	G	A	c.601C>T	p.Arg201Cys	SSV (SNV)	10.02	VUS	26631709	0	1
ATP13A2	Atypical parkinsonism	NM_022089.2	1	17313652	C	T	c.2972G>A	p.Arg991Gln	SSV (SNV)	27.7	VUS	26687977	1	0
ATP13A2	Atypical parkinsonism	NM_022089.2	1	17323602	G	A	c.1108C>T	p.Arg370Trp	SSV (SNV)	24.7	VUS	28990708	0	2
ATP13A2	Atypical parkinsonism	NM_022089.2	1	17323637	G	A	c.1073C>T	p.Pro358Leu	SSV (SNV)	23	VUS	30124364	0	1
ATP13A2	Atypical parkinsonism	NM_022089.2	1	17316627	C	T	c.2407G>A	p.Val803Ile	SSV (SNV)	0.702	VUS	31338166	0	2
ATP13A2	Atypical parkinsonism	NM_022089.2	1	17313565	T	C	c.3059A>G	p.Tyr1020Cys	SSV (SNV)	26.1	VUS	32338336	0	4
ATP13A2	Atypical parkinsonism	NM_022089.2	1	17316450	T	C	c.2461A>G	p.Arg821Gly	SSV (SNV)	6.05	VUS	35934008	0	1
ATP13A2	Atypical parkinsonism	NM_022089.2	1	17318507	G	A	c.2123C>T	p.Thr708Met	SSV (SNV)	16.19	VUS	36128246	0	1
ATP13A2	Atypical parkinsonism	NM_022089.2	1	17320243	G	A	c.1630C>T	p.Arg544Cys	SSV (SNV)	22.1	VUS	37434563	0	1
ATP13A2	Atypical parkinsonism	NM_022089.2	1	17323563	C	T	c.1147G>A	p.Ala383Thr	SSV (SNV)	19.77	VUS	37618925	0	1
ATP13A2	Atypical parkinsonism	NM_022089.2	1	17331931	G	A	c.226C>T	p.Arg76Trp	SSV (SNV)	28.3	VUS	37703663	0	1
ATP13A2	Atypical parkinsonism	NM_022089.2	1	17331960	C	T	c.197G>A	p.Arg66His	SSV (SNV)	21.3	VUS	37903517	0	1
ATP13A2	Atypical parkinsonism	NM_022089.2	1	17313646	G	A	c.2978C>T	p.Pro993Leu	SSV (SNV)	21.8	VUS	38092526	0	2
ATP13A2	Atypical parkinsonism	NM_022089.2	1	17326896	T	C	c.839A>G	p.Lys280Arg	SSV (SNV)	16.77	VUS	39677495	0	5
ATP13A2	Atypical parkinsonism	NM_022089.2	1	17312733	C	T	c.3526G>A	p.Ala1176Thr	SSV (SNV)	0.054	VUS	40900057	0	1
ATP13A2	Atypical parkinsonism	NM_022089.2	1	17314664	G	A	c.2828C>T	p.Thr943Ile	SSV (SNV)	17.74	VUS	41045062	0	1
ATP13A2	Atypical parkinsonism	NM_022089.2	1	17313653	G	A	c.2971C>T	p.Arg991Trp	SSV (SNV)	28.9	VUS	41589930	0	1
ATP13A2	Atypical parkinsonism	NM_022089.2	1	17326767	C	A	c.881G>T	p.Arg294Leu	SSV (SNV)	15.5	VUS	48628519	0	1
ATP13A2	Atypical parkinsonism	NM_022089.2	1	17314721	C	T	c.2771G>A	p.Arg924His	SSV (SNV)	32	VUS	48648233	0	1
ATP13A2	Atypical parkinsonism	NM_022089.2	1	17318246	C	T	c.2234G>A	p.Arg745His	SSV (SNV)	28.5	VUS	48836008	0	1
ATP13A2	Atypical parkinsonism	NM_022089.2	1	17322982	G	A	c.1205C>T	p.Thr402Met	SSV (SNV)	25.2	VUS	49888669	0	1
ATP13A2	Atypical parkinsonism	NM_022089.2	1	17328566	A	G	c.668T>C	p.Ile223Thr	SSV (SNV)	18.11	VUS	51552103	0	1
ATP13A2	Atypical parkinsonism	NM_022089.2	1	17316666	C	T	c.2368G>A	p.Glu790Lys	SSV (SNV)	13.38	VUS	51719272	0	1
ATP13A2	Atypical parkinsonism	NM_022089.2	1	17318983	T	C	c.1843A>G	p.Met615Val	SSV (SNV)	0.009	VUS	56954714	0	1
ATP13A2	Atypical parkinsonism	NM_022089.2	1	17312741	G	A	c.3518C>T	p.Pro1173Leu	SSV (SNV)	14.74	VUS	58570499	0	1
ATP13A2	Atypical parkinsonism	NM_022089.2	1	17316241	CAAAGACAGTGCCCTGGACCAGGACCTGGGAGCACAGGGAGATGGGGGAGGGCTGAGGCACCCACCAGGGAGAGCGAGCCGTGAGG	C	c.2529+56_2553del	p.Val844_Ala852del	SSV (indel)	29.7	VUS	61180523	0	1
ATP13A2	Atypical parkinsonism	NM_022089.2	1	17314898	G	A	c.2681C>T	p.Ser894Leu	SSV (SNV)	26.3	VUS	62197975	0	1
ATP13A2	Atypical parkinsonism	NM_022089.2	1	17323539	C	T	c.1171G>A	p.Val391Ile	SSV (SNV)	24.8	VUS	62630624	0	1
ATP13A2	Atypical parkinsonism	NM_022089.2	1	17312802	G	A	c.3457C>T	p.Arg1153Trp	SSV (SNV)	25.1	VUS	63012745	0	1
ATP13A2	Atypical parkinsonism	NM_022089.2	1	17312717	T	C	c.3542A>G	p.Ter1181Trpext*?	SSV (SNV)	10.52	VUS	64288074	0	1
ATP13A2	Atypical parkinsonism	NM_022089.2	1	17318863	C	T	c.1880G>A	p.Arg627His	SSV (SNV)	23.4	VUS	79471579	0	1
ATP13A2	Atypical parkinsonism	NM_022089.2	1	17313584	C	A	c.3040G>T	p.Gly1014Cys	SSV (SNV)	14.32	VUS	90230837	0	1
ATP13A2	Atypical parkinsonism	NM_022089.2	1	17331945	C	A	c.212G>T	p.Trp71Leu	SSV (SNV)	21.8	VUS	90828276	0	1
ATP13A2	Atypical parkinsonism	NM_022089.2	1	17320255	C	CCAGGGGCAGGAATGCCTGCCCCTT	c.1594_1617dup	p.Lys532_Leu539dup	SSV (indel)	19.81	VUS	96699593	0	2
ATP13A2	Atypical parkinsonism	NM_022089.2	1	17326957	C	T	c.778G>A	p.Ala260Thr	SSV (SNV)	22.8	VUS	97501032	0	1
ATP13A2	Atypical parkinsonism	NM_022089.2	1	17313423	C	T	c.3112G>A	p.Ala1038Thr	SSV (SNV)	17.64	VUS	100541082	0	1
ATP13A2	Atypical parkinsonism	NM_022089.2	1	17331185	A	C	c.477+2T>G	p.?	SSV (SNV)	19.53	VUS	110218496	0	2
ATP13A2	Atypical parkinsonism	NM_022089.2	1	17331522	T	C	c.334A>G	p.Ile112Val	SSV (SNV)	11.72	VUS	126978623	0	2
ATP13A2	Atypical parkinsonism	NM_022089.2	1	17320242	C	T	c.1631G>A	p.Arg544His	SSV (SNV)	21.5	VUS	133467794	0	1
ATP13A2	Atypical parkinsonism	NM_022089.2	1	17331516	C	T	c.340G>A	p.Glu114Lys	SSV (SNV)	14.72	VUS	135809834	0	1
ATP13A2	Atypical parkinsonism	NM_022089.2	1	17326527	C	T	c.1018G>A	p.Val340Met	SSV (SNV)	24.9	VUS	136846324	0	1
ATP13A2	Atypical parkinsonism	NM_022089.2	1	17318262	G	A	c.2218C>T	p.Arg740*	SSV (SNV)	36	LP	139515874	0	1
ATP13A2	Atypical parkinsonism	NM_022089.2	1	17332042	C	T	c.115G>A	p.Gly39Ser	SSV (SNV)	26.5	VUS	143033726	0	1
ATP13A2	Atypical parkinsonism	NM_022089.2	1	17316708	C	T	c.2326G>A	p.Val776Ile	SSV (SNV)	8.576	VUS	143468241	0	1
ATP13A2	Atypical parkinsonism	NM_022089.2	1	17316666	C	G	c.2368G>C	p.Glu790Gln	SSV (SNV)	13.47	VUS	143526474	0	1
ATP13A2	Atypical parkinsonism	NM_022089.2	1	17322744	C	T	c.1353+5G>A	p.?	SSV (SNV)	19.57	VUS	147234061	0	1
ATP13A2	Atypical parkinsonism	NM_022089.2	1	17314965	A	G	c.2614T>C	p.Cys872Arg	SSV (SNV)	21.8	VUS	148494163	0	1
ATP13A2	Atypical parkinsonism	NM_022089.2	1	17318592	A	G	c.2038T>C	p.Tyr680His	SSV (SNV)	24.5	VUS	152287993	0	1
ATP13A2	Atypical parkinsonism	NM_022089.2	1	17327004	T	G	c.731A>C	p.Gln244Pro	SSV (SNV)	26.9	VUS	153716295	0	1
ATP13A2	Atypical parkinsonism	NM_022089.2	1	17313539	A	T	c.3083+2T>A	p.?	SSV (SNV)	35	LP	155911165	0	1
ATP13A2	Atypical parkinsonism	NM_022089.2	1	17312720	C	T	c.3539G>A	p.Arg1180Lys	SSV (SNV)	22.6	VUS	156173344	0	2
ATP13A2	Atypical parkinsonism	NM_022089.2	1	17320329	G	A	c.1544C>T	p.Thr515Met	SSV (SNV)	32	VUS	156173365	0	1
ATP13A2	Atypical parkinsonism	NM_022089.2	1	17326890	C	T	c.840+5G>A	p.?	SSV (SNV)	22.1	VUS	156173437	0	2
ATP13A2	Atypical parkinsonism	NM_022089.2	1	17320263	A	C	c.1610T>G	p.Leu537Arg	SSV (SNV)	21.9	VUS	156973243	0	1
ATP13A2	Atypical parkinsonism	NM_022089.2	1	17313580	A	G	c.3044T>C	p.Val1015Ala	SSV (SNV)	20.5	VUS	156973366	0	1
ATP13A2	Atypical parkinsonism	NM_022089.2	1	17313022	G	T	c.3341C>A	p.Thr1114Asn	SSV (SNV)	12.03	VUS	157222820	0	1
ATP13A2	Atypical parkinsonism	NM_022089.2	1	17313329	G	A	c.3206C>T	p.Ala1069Val	SSV (SNV)	16.08	VUS	157693939	0	2
ATP13A2	Atypical parkinsonism	NM_022089.2	1	17319002	C	T	c.1824G>A	p.Trp608*	SSV (SNV)	33	LP	157693995	0	1
ATP13A2	Atypical parkinsonism	NM_022089.2	1	17314856	G	A	c.2723C>T	p.Ser908Leu	SSV (SNV)	24.8	VUS	159403725	0	2
ATP13A2	Atypical parkinsonism	NM_022089.2	1	17322938	T	C	c.1249A>G	p.Ile417Val	SSV (SNV)	14.3	VUS	159969432	0	1
ATP13A2	Atypical parkinsonism	NM_022089.2	1	17318252	C	T	c.2228G>A	p.Arg743His	SSV (SNV)	10.85	VUS	160082406	0	3
ATP13A2	Atypical parkinsonism	NM_022089.2	1	17312783	A	G	c.3476T>C	p.Phe1159Ser	SSV (SNV)	27	VUS	160543210	0	1
ATP13A2	Atypical parkinsonism	NM_022089.2	1	17316732	C	A	c.2302G>T	p.Ala768Ser	SSV (SNV)	12.99	VUS	160656177	0	1
ATP13A2	Atypical parkinsonism	NM_022089.2	1	17314679	G	A	c.2813C>T	p.Ala938Val	SSV (SNV)	29.9	VUS	160656238	0	1
ATP13A2	Atypical parkinsonism	NM_022089.2	1	17316202	C	G	c.2593G>C	p.Glu865Gln	SSV (SNV)	23	VUS	160810283	0	1
ATP13A2	Atypical parkinsonism	NM_022089.2	1	17312777	T	C	c.3482A>G	p.Gln1161Arg	SSV (SNV)	13.34	VUS	162218158	0	1
ATP13A2	Atypical parkinsonism	NM_022089.2	1	17320215	C	T	c.1658G>A	p.Arg553Gln	SSV (SNV)	22.6	VUS	163473012	0	1
ATP13A2	Atypical parkinsonism	NM_022089.2	1	17327020	G	A	c.715C>T	p.Pro239Ser	SSV (SNV)	25.1	VUS	163875830	0	1
ATP13A2	Atypical parkinsonism	NM_022089.2	1	17316731	G	C	c.2303C>G	p.Ala768Gly	SSV (SNV)	12	VUS	167657964	0	1
ATP13A2	Atypical parkinsonism	NM_022089.2	1	17330867	A	T	c.517T>A	p.Tyr173Asn	SSV (SNV)	26.9	VUS	167657985	0	1
ATP13A2	Atypical parkinsonism	NM_022089.2	1	17318546	A	AGT	c.2082_2083dup	p.Leu695Hisfs*14	SSV (indel)	27.3	LP	167658171	0	1
ATP13A2	Atypical parkinsonism	NM_022089.2	1	17314659	A	G	c.2833T>C	p.Phe945Leu	SSV (SNV)	28.8	VUS	169588493	0	1
ATP13A2	Atypical parkinsonism	NM_022089.2	1	17314642	GAT	G	c.2848_2849del	p.Ile950Profs*10	SSV (indel)	33	LP	171267773	0	1
ATP13A2	Atypical parkinsonism	NM_022089.2	1	17318550	G	T	c.2080C>A	p.Pro694Thr	SSV (SNV)	0.317	VUS	171267870	0	1
ATP13A2	Atypical parkinsonism	NM_022089.2	1	17331269	G	A	c.395C>T	p.Ala132Val	SSV (SNV)	10.22	VUS	171495435	0	1
ATP13A2	Atypical parkinsonism	NM_022089.2	1	17313697	A	G	c.2927T>C	p.Val976Ala	SSV (SNV)	24.2	VUS	ATP13A2-1	0	1
ATP13A2	Atypical parkinsonism	NM_022089.2	1	17331568	C	T	c.289-1G>A	p.?	SSV (SNV)	34	LP	ATP13A2-2	0	1
ATP13A2	Atypical parkinsonism	NM_022089.2	1	17316690	C	T	c.2344G>A	p.Glu782Lys	SSV (SNV)	19.75	VUS	ATP13A2-3	0	1
ATP13A2	Atypical parkinsonism	NM_022089.2	1	17330876	C	T	c.508G>A	p.Gly170Ser	SSV (SNV)	22.8	VUS	ATP13A2-4	0	1
ATP13A2	Atypical parkinsonism	NM_022089.2	1	17318989	G	A	c.1837C>T	p.Gln613*	SSV (SNV)	35	LP	ATP13A2-5	0	1
ATP13A2	Atypical parkinsonism	NM_022089.2	1	17322582	CATGGCAGCA	CTTGGAAG	c.1422_1430delinsCTTCCAAA	p.Ala475Phefs*49	SSV (indel)	27.1	LP	ATP13A2-6	1	0
ATP13A2	Atypical parkinsonism	NM_022089.2	1	17338225	TGCGCTCAT	T	c.-11_8del	p.?	SSV (indel)	17.63	LP	ATP13A2-7	0	1
ATP13A2	Atypical parkinsonism	NM_022089.2	1	17331186	C	T	c.477+1G>A	p.?	SSV (SNV)	18.7	LP	ATP13A2-8	0	1
ATP13A2	Atypical parkinsonism	NM_022089.2	1	na		na	Ex.17-20 DEL	p.?	CNV	na	LP	ATP13A2-Ex.17-20 DEL	0	1
DCTN1	Atypical parkinsonism	NM_004082.5	2	74595868	C	T	c.1841G>A	p.Arg614His	SSV (SNV)	32	VUS	DCTN1-1	0	1
DCTN1	Atypical parkinsonism	NM_004082.5	2	74594518	C	A	c.2214G>T	p.Gln738His	SSV (SNV)	22.9	VUS	DCTN1-2	0	1
DCTN1	Atypical parkinsonism	NM_004082.5	2	74593973	G	C	c.2403C>G	p.Ile801Met	SSV (SNV)	23.1	VUS	171267589	0	1
DCTN1	Atypical parkinsonism	NM_004082.5	2	74598161	C	A	c.788G>T	p.Ser263Ile	SSV (SNV)	24.1	VUS	12625858	0	2
DCTN1	Atypical parkinsonism	NM_004082.5	2	74595131	C	A	c.1982G>T	p.Ser661Ile	SSV (SNV)	23.7	VUS	91675118	0	1
DCTN1	Atypical parkinsonism	NM_004082.5	2	74593956	C	G	c.2420G>C	p.Gly807Ala	SSV (SNV)	24.1	VUS	152450157	0	1
DCTN1	Atypical parkinsonism	NM_004082.5	2	74597435	C	T	c.1165G>A	p.Val389Met	SSV (SNV)	21.8	VUS	152450169	0	1
DCTN1	Atypical parkinsonism	NM_004082.5	2	74588705	G	A	c.3758C>T	p.Ala1253Val	SSV (SNV)	22.2	VUS	15355132	0	1
DCTN1	Atypical parkinsonism	NM_004082.5	2	74597374	C	T	c.1226G>A	p.Arg409Gln	SSV (SNV)	24.3	VUS	59572194	0	3
DCTN1	Atypical parkinsonism	NM_004082.5	2	74605366	T	C	c.40A>G	p.Ser14Gly	SSV (SNV)	20.4	VUS	49943054	0	1
DCTN1	Atypical parkinsonism	NM_004082.5	2	74593094	C	A	c.2812G>T	p.Ala938Ser	SSV (SNV)	25	VUS	152816629	0	1
DCTN1	Atypical parkinsonism	NM_004082.5	2	74589829	A	G	c.3557T>C	p.Met1186Thr	SSV (SNV)	19.87	VUS	32476584	0	1
DCTN1	Atypical parkinsonism	NM_004082.5	2	74594023	G	A	c.2353C>T	p.Arg785Trp	SSV (SNV)	32	VUS	14728873	0	6
DCTN1	Atypical parkinsonism	NM_004082.5	2	74594886	G	C	c.2121C>G	p.His707Gln	SSV (SNV)	20.2	VUS	154869097	0	1
DCTN1	Atypical parkinsonism	NM_004082.5	2	74595107	C	A	c.2006G>T	p.Arg669Leu	SSV (SNV)	25.3	VUS	61342792	0	1
DCTN1	Atypical parkinsonism	NM_004082.5	2	74593737	G	A	c.2477C>T	p.Thr826Met	SSV (SNV)	25.3	VUS	16342741	0	2
DCTN1	Atypical parkinsonism	NM_004082.5	2	74600066	G	A	c.442C>T	p.Arg148Trp	SSV (SNV)	32	VUS	24797942	0	1
DCTN1	Atypical parkinsonism	NM_004082.5	2	74595246	G	A	c.1867C>T	p.Arg623Trp	SSV (SNV)	31	VUS	41685408	0	1
DCTN1	Atypical parkinsonism	NM_004082.5	2	74596259	T	C	c.1667A>G	p.Lys556Arg	SSV (SNV)	27.9	VUS	33013286	0	3
DCTN1	Atypical parkinsonism	NM_004082.5	2	74588634	T	A	c.3829A>T	p.Ile1277Phe	SSV (SNV)	23.5	VUS	155331040	0	1
DCTN1	Atypical parkinsonism	NM_004082.5	2	74593484	T	A	c.2647A>T	p.Ser883Cys	SSV (SNV)	22.5	VUS	51855791	0	1
DCTN1	Atypical parkinsonism	NM_004082.5	2	74605372	T	C	c.34A>G	p.Thr12Ala	SSV (SNV)	18.84	VUS	156173362	0	1
DCTN1	Atypical parkinsonism	NM_004082.5	2	74597121	G	A	c.1363C>T	p.Arg455Cys	SSV (SNV)	32	VUS	30081396	0	2
DCTN1	Atypical parkinsonism	NM_004082.5	2	74588751	G	C	c.3712C>G	p.Gln1238Glu	SSV (SNV)	22.8	VUS	53141855	0	2
DCTN1	Atypical parkinsonism	NM_004082.5	2	74598839	C	A	c.470G>T	p.Ser157Ile	SSV (SNV)	25.2	VUS	156778670	0	1
DCTN1	Atypical parkinsonism	NM_004082.5	2	74595981	C	T	c.1728G>A	p.Met576Ile	SSV (SNV)	26	VUS	63805744	0	2
DCTN1	Atypical parkinsonism	NM_004082.5	2	74596281	G	A	c.1645C>T	p.Pro549Ser	SSV (SNV)	22.4	VUS	156973320	0	1
DCTN1	Atypical parkinsonism	NM_004082.5	2	74593992	C	T	c.2384G>A	p.Arg795His	SSV (SNV)	31	VUS	52241624	0	2
DCTN1	Atypical parkinsonism	NM_004082.5	2	74598276	G	A	c.673C>T	p.Arg225Trp	SSV (SNV)	25.1	VUS	15751171	0	4
DCTN1	Atypical parkinsonism	NM_004082.5	2	74590201	C	T	c.3449G>A	p.Arg1150His	SSV (SNV)	27.6	VUS	35440460	0	1
DCTN1	Atypical parkinsonism	NM_004082.5	2	74596528	G	A	c.1483C>T	p.Arg495Trp	SSV (SNV)	25.4	VUS	57250595	0	1
DCTN1	Atypical parkinsonism	NM_004082.5	2	74592703	G	A	c.2968C>T	p.Arg990Cys	SSV (SNV)	28.9	VUS	157422100	0	1
DCTN1	Atypical parkinsonism	NM_004082.5	2	74594488	G	C	c.2244C>G	p.Asp748Glu	SSV (SNV)	24.8	VUS	40683268	0	1
DCTN1	Atypical parkinsonism	NM_004082.5	2	74590444	G	C	c.3322C>G	p.Gln1108Glu	SSV (SNV)	22.8	VUS	152763486	0	1
DCTN1	Atypical parkinsonism	NM_004082.5	2	74590438	C	T	c.3328G>A	p.Glu1110Lys	SSV (SNV)	23.1	VUS	157693793	0	1
DCTN1	Atypical parkinsonism	NM_004082.5	2	74597168	A	G	c.1316T>C	p.Met439Thr	SSV (SNV)	23.5	VUS	157875494	0	1
DCTN1	Atypical parkinsonism	NM_004082.5	2	74596512	T	C	c.1499A>G	p.Gln500Arg	SSV (SNV)	22.6	VUS	78437136	0	1
DCTN1	Atypical parkinsonism	NM_004082.5	2	74605312	G	A	c.94C>T	p.Arg32Cys	SSV (SNV)	24.6	VUS	158142773	0	1
DCTN1	Atypical parkinsonism	NM_004082.5	2	74597796	C	T	c.1000G>A	p.Glu334Lys	SSV (SNV)	24.2	VUS	59675411	0	1
DCTN1	Atypical parkinsonism	NM_004082.5	2	74592261	T	C	c.3137A>G	p.Glu1046Gly	SSV (SNV)	23.5	VUS	64159629	0	2
DCTN1	Atypical parkinsonism	NM_004082.5	2	74593070	C	T	c.2836G>A	p.Glu946Lys	SSV (SNV)	32	VUS	22633850	0	1
DCTN1	Atypical parkinsonism	NM_004082.5	2	74596331	C	T	c.1595G>A	p.Arg532Gln	SSV (SNV)	28.2	VUS	41302884	0	2
DCTN1	Atypical parkinsonism	NM_004082.5	2	74592240	G	A	c.3158C>T	p.Pro1053Leu	SSV (SNV)	24.5	VUS	14684512	0	1
DCTN1	Atypical parkinsonism	NM_004082.5	2	74604825	G	A	c.308C>T	p.Thr103Ile	SSV (SNV)	27.4	VUS	159151545	0	1
DCTN1	Atypical parkinsonism	NM_004082.5	2	74594198	C	T	c.2290G>A	p.Val764Ile	SSV (SNV)	24.5	VUS	159676633	0	3
DCTN1	Atypical parkinsonism	NM_004082.5	2	74589841	G	A	c.3545C>T	p.Ser1182Leu	SSV (SNV)	20.1	VUS	132986614	0	1
DCTN1	Atypical parkinsonism	NM_004082.5	2	74594192	G	A	c.2296C>T	p.Arg766Trp	SSV (SNV)	28.2	VUS	51224156	0	1
DCTN1	Atypical parkinsonism	NM_004082.5	2	74592270	C	T	c.3128G>A	p.Arg1043His	SSV (SNV)	23.2	VUS	18777348	0	2
DCTN1	Atypical parkinsonism	NM_004082.5	2	74596522	G	A	c.1489C>T	p.Arg497Cys	SSV (SNV)	25.8	VUS	41233404	0	1
DCTN1	Atypical parkinsonism	NM_004082.5	2	74598142	C	G	c.807G>C	p.Gln269His	SSV (SNV)	24.8	VUS	160082517	0	1
DCTN1	Atypical parkinsonism	NM_004082.5	2	74597771	A	C	c.1025T>G	p.Leu342Arg	SSV (SNV)	27.4	VUS	160082518	0	1
DCTN1	Atypical parkinsonism	NM_004082.5	2	74596485	G	A	c.1526C>T	p.Thr509Met	SSV (SNV)	23.2	VUS	65291172	0	1
DCTN1	Atypical parkinsonism	NM_004082.5	2	74594210	T	C	c.2278A>G	p.Met760Val	SSV (SNV)	23.8	VUS	15661550	0	1
DCTN1	Atypical parkinsonism	NM_004082.5	2	74588730	T	C	c.3733A>G	p.Met1245Val	SSV (SNV)	11.92	VUS	149054201	0	2
DCTN1	Atypical parkinsonism	NM_004082.5	2	74600062	C	T	c.446G>A	p.Arg149Gln	SSV (SNV)	25.5	VUS	21399303	0	2
DCTN1	Atypical parkinsonism	NM_004082.5	2	74588703	C	A	c.3760G>T	p.Ala1254Ser	SSV (SNV)	15.69	VUS	32955669	0	2
DCTN1	Atypical parkinsonism	NM_004082.5	2	74594058	C	A	c.2318G>T	p.Gly773Val	SSV (SNV)	20.8	VUS	14721729	0	4
DCTN1	Atypical parkinsonism	NM_004082.5	2	74598849	G	A	c.460C>T	p.Arg154Cys	SSV (SNV)	28.9	VUS	24817446	0	1
DCTN1	Atypical parkinsonism	NM_004082.5	2	74590549	T	C	c.3217A>G	p.Ile1073Val	SSV (SNV)	3.534	VUS	42071535	0	4
DCTN1	Atypical parkinsonism	NM_004082.5	2	74589828	C	T	c.3558G>A	p.Met1186Ile	SSV (SNV)	22.5	VUS	25482320	0	4
DCTN1	Atypical parkinsonism	NM_004082.5	2	74590124	G	T	c.3526C>A	p.Pro1176Thr	SSV (SNV)	22.2	VUS	160974014	0	1
DCTN1	Atypical parkinsonism	NM_004082.5	2	74594019	T	C	c.2357A>G	p.Asp786Gly	SSV (SNV)	29.4	VUS	48647790	0	1
DCTN1	Atypical parkinsonism	NM_004082.5	2	74597123	A	G	c.1361T>C	p.Val454Ala	SSV (SNV)	23.1	VUS	87399608	0	1
DCTN1	Atypical parkinsonism	NM_004082.5	2	74598855	G	C	c.454C>G	p.Pro152Ala	SSV (SNV)	24.7	VUS	82409672	0	1
DCTN1	Atypical parkinsonism	NM_004082.5	2	74590442	C	A	c.3324G>T	p.Gln1108His	SSV (SNV)	22.7	VUS	143755976	0	1
DCTN1	Atypical parkinsonism	NM_004082.5	2	74592702	C	T	c.2969G>A	p.Arg990His	SSV (SNV)	32	VUS	57805433	0	1
DCTN1	Atypical parkinsonism	NM_004082.5	2	74590216	G	C	c.3434C>G	p.Ala1145Gly	SSV (SNV)	22	VUS	163731758	0	1
DCTN1	Atypical parkinsonism	NM_004082.5	2	74592267	G	A	c.3131C>T	p.Thr1044Met	SSV (SNV)	22.2	VUS	50745460	0	2
DCTN1	Atypical parkinsonism	NM_004082.5	2	74596525	C	G	c.1486G>C	p.Val496Leu	SSV (SNV)	23.9	VUS	24924403	0	2
DCTN1	Atypical parkinsonism	NM_004082.5	2	74593498	T	C	c.2633A>G	p.Tyr878Cys	SSV (SNV)	28.3	VUS	36362969	0	2
DCTN1	Atypical parkinsonism	NM_004082.5	2	74595111	G	A	c.2002C>T	p.His668Tyr	SSV (SNV)	31	VUS	16945732	0	2
DCTN1	Atypical parkinsonism	NM_004082.5	2	74601479	T	C	c.1A>G	p.Met1?	SSV (SNV)	19.26	VUS	163876093	0	1
DCTN1	Atypical parkinsonism	NM_004082.5	2	74595107	C	T	c.2006G>A	p.Arg669His	SSV (SNV)	25.4	VUS	50456303	0	1
DCTN1	Atypical parkinsonism	NM_004082.5	2	74593663	G	C	c.2551C>G	p.Leu851Val	SSV (SNV)	22	VUS	117388910	0	2
DCTN1	Atypical parkinsonism	NM_004082.5	2	74590151	G	T	c.3499C>A	p.His1167Asn	SSV (SNV)	20.7	VUS	164502076	0	1
DCTN1	Atypical parkinsonism	NM_004082.5	2	74589212	G	C	c.3666C>G	p.Asp1222Glu	SSV (SNV)	23.4	VUS	164632415	0	1
DCTN1	Atypical parkinsonism	NM_004082.5	2	74603888	C	T	c.395G>A	p.Arg132Gln	SSV (SNV)	29.8	VUS	165303505	0	1
DCTN1	Atypical parkinsonism	NM_004082.5	2	74597945	T	C	c.851A>G	p.Lys284Arg	SSV (SNV)	24.4	VUS	165303549	0	1
DCTN1	Atypical parkinsonism	NM_004082.5	2	74601463	G	A	c.419C>T	p.Pro140Leu	SSV (SNV)	29	VUS	58368948	0	1
DCTN1	Atypical parkinsonism	NM_004082.5	2	74603868	C	T	c.414+1G>A	p.?	SSV (SNV)	34	VUS	20929202	0	2
DCTN1	Atypical parkinsonism	NM_004082.5	2	74588681	C	T	c.3782G>A	p.Arg1261Gln	SSV (SNV)	20.8	VUS	13266207	0	3
DCTN1	Atypical parkinsonism	NM_004082.5	2	74595116	G	A	c.1997C>T	p.Thr666Met	SSV (SNV)	26.8	VUS	49078488	0	2
DCTN1	Atypical parkinsonism	NM_004082.5	2	74589235	G	C	c.3643C>G	p.Pro1215Ala	SSV (SNV)	21.8	VUS	11737848	0	1
DCTN1	Atypical parkinsonism	NM_004082.5	2	74595893	C	T	c.1816G>A	p.Val606Ile	SSV (SNV)	17.56	VUS	63733161	0	1
DCTN1	Atypical parkinsonism	NM_004082.5	2	74595104	T	A	c.2009A>T	p.Tyr670Phe	SSV (SNV)	24.3	VUS	16910155	0	1
DCTN1	Atypical parkinsonism	NM_004082.5	2	74597160	T	C	c.1324A>G	p.Met442Val	SSV (SNV)	23.4	VUS	105448478	0	1
DCTN1	Atypical parkinsonism	NM_004082.5	2	74588721	C	T	c.3742G>A	p.Val1248Met	SSV (SNV)	24.5	VUS	167657518	0	1
DCTN1	Atypical parkinsonism	NM_004082.5	2	74592301	G	C	c.3097C>G	p.Leu1033Val	SSV (SNV)	24.6	VUS	167657957	0	1
DCTN1	Atypical parkinsonism	NM_004082.5	2	74596531	C	T	c.1480G>A	p.Ala494Thr	SSV (SNV)	23.9	VUS	24390582	0	1
DCTN1	Atypical parkinsonism	NM_004082.5	2	74594507	C	T	c.2225G>A	p.Cys742Tyr	SSV (SNV)	26.1	VUS	167980814	0	1
DCTN1	Atypical parkinsonism	NM_004082.5	2	74593710	G	A	c.2504C>T	p.Thr835Met	SSV (SNV)	24	VUS	167981081	0	1
DCTN1	Atypical parkinsonism	NM_004082.5	2	74598750	C	A	c.559G>T	p.Ala187Ser	SSV (SNV)	24.5	VUS	132709597	0	1
DCTN1	Atypical parkinsonism	NM_004082.5	2	74604846	A	G	c.287T>C	p.Val96Ala	SSV (SNV)	22.7	VUS	30994489	0	1
DCTN1	Atypical parkinsonism	NM_004082.5	2	74598771	T	C	c.538A>G	p.Ser180Gly	SSV (SNV)	24.3	VUS	39181602	0	1
DCTN1	Atypical parkinsonism	NM_004082.5	2	74588664	C	G	c.3799G>C	p.Glu1267Gln	SSV (SNV)	22.3	VUS	34819675	0	1
DCTN1	Atypical parkinsonism	NM_004082.5	2	74590268	G	C	c.3382C>G	p.Pro1128Ala	SSV (SNV)	23.1	VUS	107304414	0	1
DCTN1	Atypical parkinsonism	NM_004082.5	2	74595177	C	A	c.1936G>T	p.Ala646Ser	SSV (SNV)	14.3	VUS	169346107	0	1
DCTN1	Atypical parkinsonism	NM_004082.5	2	74594519	T	C	c.2213A>G	p.Gln738Arg	SSV (SNV)	24	VUS	26681947	0	1
DCTN1	Atypical parkinsonism	NM_004082.5	2	74593450	T	C	c.2681A>G	p.Asn894Ser	SSV (SNV)	4.227	VUS	144142037	0	1
DCTN1	Atypical parkinsonism	NM_004082.5	2	74598732	C	T	c.577G>A	p.Ala193Thr	SSV (SNV)	25.1	VUS	11037925	0	1
DCTN1	Atypical parkinsonism	NM_004082.5	2	74592654	C	T	c.3017G>A	p.Arg1006Gln	SSV (SNV)	23.2	VUS	61003864	0	1
DCTN1	Atypical parkinsonism	NM_004082.5	2	74597121	G	C	c.1363C>G	p.Arg455Gly	SSV (SNV)	25	VUS	24892749	0	1
DCTN1	Atypical parkinsonism	NM_004082.5	2	74598683	G	C	c.626C>G	p.Pro209Arg	SSV (SNV)	22.5	VUS	16349133	0	1
DCTN1	Atypical parkinsonism	NM_004082.5	2	74593448	T	C	c.2683A>G	p.Ile895Val	SSV (SNV)	14.51	VUS	169853777	0	1
DCTN1	Atypical parkinsonism	NM_004082.5	2	74598243	G	C	c.706C>G	p.Leu236Val	SSV (SNV)	13.92	VUS	170937181	0	1
DCTN1	Atypical parkinsonism	NM_004082.5	2	74589788	C	T	c.3598G>A	p.Glu1200Lys	SSV (SNV)	25.2	VUS	171495353	0	1
DCTN1	Atypical parkinsonism	NM_004082.5	2	74595194	G	A	c.1919C>T	p.Pro640Leu	SSV (SNV)	22.7	VUS	171495354	0	1
DCTN1	Atypical parkinsonism	NM_004082.5	2	74592661	G	C	c.3010C>G	p.Leu1004Val	SSV (SNV)	19.91	VUS	57300396	0	1
DCTN1	Atypical parkinsonism	NM_004082.5	2	74597750	T	C	c.1046A>G	p.Lys349Arg	SSV (SNV)	26.8	VUS	140039225	0	1
DCTN1	Atypical parkinsonism	NM_004082.5	2	74589265	CATCCTAGGGAAGGGGA	C	c.3610-13_3612delTCCCCTTCCCTAGGAT	p.Asp1204_Glu1205del	SSV (indel)	33	VUS	174444468	0	1
DNAJC6	Atypical parkinsonism	NM_001256864.1	1	65855060	T	C	c.1315T>C	p.Cys439Arg	SSV (SNV)	21.1	VUS	DNAJC6-1	0	1
DNAJC6	Atypical parkinsonism	NM_001256864.1	1	65858462	A	C	c.1817A>C	p.His606Pro	SSV (SNV)	17.77	VUS	11610479	0	11
DNAJC6	Atypical parkinsonism	NM_001256864.1	1	65831733	A	T	c.397A>T	p.Met133Leu	SSV (SNV)	25.7	VUS	32403896	0	16
DNAJC6	Atypical parkinsonism	NM_001256864.1	1	65851423	G	A	c.829G>A	p.Ala277Thr	SSV (SNV)	17	VUS	11705457	0	25
DNAJC6	Atypical parkinsonism	NM_001256864.1	1	65871598	G	A	c.2273G>A	p.Gly758Asp	SSV (SNV)	24.2	VUS	DNAJC6-2	0	1
DNAJC6	Atypical parkinsonism	NM_001256864.1	1	65854970	A	G	c.1225A>G	p.Lys409Glu	SSV (SNV)	27	VUS	DNAJC6-3	0	1
DNAJC6	Atypical parkinsonism	NM_001256864.1	1	65871793	G	A	c.2468G>A	p.Arg823His	SSV (SNV)	27	VUS	53017247	0	2
DNAJC6	Atypical parkinsonism	NM_001256864.1	1	na	na	na	Ex. 6-11 dup	p.?	CNV	na	VUS	DNAJC6-Ex.6-11dup	0	2
DNAJC6	Atypical parkinsonism	NM_001256864.1	1	65871676	C	T	c.2351C>T	p.Ala784Val	SSV (SNV)	17.76	VUS	33909911	0	5
DNAJC6	Atypical parkinsonism	NM_001256864.1	1	65831805	TC	T	c.471del	p.Arg158Aspfs*174	SSV (indel)	32	LP	152287902	0	1
DNAJC6	Atypical parkinsonism	NM_001256864.1	1	65845148	C	T	c.607C>T	p.Arg203Trp	SSV (SNV)	27	VUS	116610280	0	1
DNAJC6	Atypical parkinsonism	NM_001256864.1	1	65877013	G	T	c.2715G>T	p.Glu905Asp	SSV (SNV)	25	VUS	63920451	0	2
DNAJC6	Atypical parkinsonism	NM_001256864.1	1	65849886	C	T	c.677C>T	p.Ala226Val	SSV (SNV)	24.1	VUS	31027327	0	1
DNAJC6	Atypical parkinsonism	NM_001256864.1	1	65858252	A	G	c.1607A>G	p.Lys536Arg	SSV (SNV)	14.32	VUS	41567680	0	2
DNAJC6	Atypical parkinsonism	NM_001256864.1	1	65858534	T	C	c.1889T>C	p.Leu630Pro	SSV (SNV)	18.34	VUS	18900609	0	2
DNAJC6	Atypical parkinsonism	NM_001256864.1	1	65775479	A	C	c.51A>C	p.Glu17Asp	SSV (SNV)	26.3	VUS	154371561	0	1
DNAJC6	Atypical parkinsonism	NM_001256864.1	1	65849906	G	A	c.697G>A	p.Gly233Ser	SSV (SNV)	23.5	VUS	154869074	0	1
DNAJC6	Atypical parkinsonism	NM_001256864.1	1	65855288	CT	C	c.1449del	p.Phe483Leufs*23	SSV (indel)	33	LP	155107797	0	1
DNAJC6	Atypical parkinsonism	NM_001256864.1	1	65871657	G	A	c.2332G>A	p.Gly778Arg	SSV (SNV)	23.4	VUS	154869084	0	1
DNAJC6	Atypical parkinsonism	NM_001256864.1	1	65867495	C	T	c.2159C>T	p.Ser720Leu	SSV (SNV)	17.94	VUS	13717612	0	3
DNAJC6	Atypical parkinsonism	NM_001256864.1	1	na	na	na	Ex. 9-19 dup	p.?	CNV	na	VUS	DNAJC6-Ex.9-19dup	0	1
DNAJC6	Atypical parkinsonism	NM_001256864.1	1	65855262	C	A	c.1420C>A	p.Pro474Thr	SSV (SNV)	16.12	VUS	11914679	0	1
DNAJC6	Atypical parkinsonism	NM_001256864.1	1	65849883	G	A	c.674G>A	p.Arg225Gln	SSV (SNV)	28.8	VUS	38367079	0	1
DNAJC6	Atypical parkinsonism	NM_001256864.1	1	65775551	GA	G	c.125del	p.Asn42Thrfs*42	SSV (indel)	19.4	LP	18651691	0	2
DNAJC6	Atypical parkinsonism	NM_001256864.1	1	65845119	C	A	c.578C>A	p.Pro193His	SSV (SNV)	28.5	VUS	155911315	0	1
DNAJC6	Atypical parkinsonism	NM_001256864.1	1	65854063	C	G	c.1158C>G	p.Phe386Leu	SSV (SNV)	23.5	VUS	156778619	0	1
DNAJC6	Atypical parkinsonism	NM_001256864.1	1	65852538	A	G	c.1039A>G	p.Ile347Val	SSV (SNV)	16.4	VUS	22824188	0	5
DNAJC6	Atypical parkinsonism	NM_001256864.1	1	65874322	A	C	c.2492-2A>C	p.?	SSV (SNV)	34	VUS	157693963	0	1
DNAJC6	Atypical parkinsonism	NM_001256864.1	1	65852541	A	T	c.1042A>T	p.Thr348Ser	SSV (SNV)	20.8	VUS	94656816	0	1
DNAJC6	Atypical parkinsonism	NM_001256864.1	1	65871821	G	C	c.2491+5G>C	p.?	SSV (SNV)	21.5	VUS	96404575	0	1
DNAJC6	Atypical parkinsonism	NM_001256864.1	1	65849943	C	G	c.734C>G	p.Pro245Arg	SSV (SNV)	26.5	VUS	158854542	0	1
DNAJC6	Atypical parkinsonism	NM_001256864.1	1	65852569	T	C	c.1070T>C	p.Met357Thr	SSV (SNV)	23.3	VUS	13294434	0	3
DNAJC6	Atypical parkinsonism	NM_001256864.1	1	65858477	C	T	c.1832C>T	p.Ala611Val	SSV (SNV)	11.78	VUS	50088464	0	1
DNAJC6	Atypical parkinsonism	NM_001256864.1	1	65858522	C	T	c.1877C>T	p.Ala626Val	SSV (SNV)	19.5	VUS	27910937	0	1
DNAJC6	Atypical parkinsonism	NM_001256864.1	1	65858354	C	T	c.1709C>T	p.Pro570Leu	SSV (SNV)	22.8	VUS	16908632	0	2
DNAJC6	Atypical parkinsonism	NM_001256864.1	1	65860713	A	G	c.2036A>G	p.His679Arg	SSV (SNV)	20.7	VUS	87155990	0	1
DNAJC6	Atypical parkinsonism	NM_001256864.1	1	65871634	C	T	c.2309C>T	p.Ala770Val	SSV (SNV)	24.4	VUS	15215024	0	1
DNAJC6	Atypical parkinsonism	NM_001256864.1	1	65858437	C	T	c.1792C>T	p.Gln598*	SSV (SNV)	36	LP	DNAJC6-4	0	1
DNAJC6	Atypical parkinsonism	NM_001256864.1	1	65851439	G	A	c.845G>A	p.Arg282His	SSV (SNV)	15.37	VUS	11596009	0	2
DNAJC6	Atypical parkinsonism	NM_001256864.1	1	65858228	A	G	c.1583A>G	p.Asn528Ser	SSV (SNV)	9.428	VUS	24925884	0	1
DNAJC6	Atypical parkinsonism	NM_001256864.1	1	65851583	G	A	c.989G>A	p.Arg330Gln	SSV (SNV)	29.1	VUS	131107115	0	1
DNAJC6	Atypical parkinsonism	NM_001256864.1	1	65831802	G	T	c.466G>T	p.Asp156Tyr	SSV (SNV)	31	VUS	161205881	0	1
DNAJC6	Atypical parkinsonism	NM_001256864.1	1	65860616	C	T	c.1939C>T	p.Pro647Ser	SSV (SNV)	13.45	VUS	161108237	0	1
DNAJC6	Atypical parkinsonism	NM_001256864.1	1	65775579	G	A	c.151G>A	p.Ala51Thr	SSV (SNV)	18.53	VUS	162216459	0	4
DNAJC6	Atypical parkinsonism	NM_001256864.1	1	65867458	G	A	c.2122G>A	p.Gly708Arg	SSV (SNV)	28.4	VUS	35267606	0	1
DNAJC6	Atypical parkinsonism	NM_001256864.1	1	65831594	C	G	c.371C>G	p.Thr124Ser	SSV (SNV)	19.07	VUS	17074880	0	1
DNAJC6	Atypical parkinsonism	NM_001256864.1	1	65858213	C	T	c.1568C>T	p.Pro523Leu	SSV (SNV)	22.7	VUS	30573489	0	1
DNAJC6	Atypical parkinsonism	NM_001256864.1	1	65831857	G	A	c.521G>A	p.Arg174Gln	SSV (SNV)	31	VUS	58486922	0	1
DNAJC6	Atypical parkinsonism	NM_001256864.1	1	65874327	G	A	c.2495G>A	p.Gly832Glu	SSV (SNV)	22.7	VUS	127377779	0	1
DNAJC6	Atypical parkinsonism	NM_001256864.1	1	65775616	G	A	c.188G>A	p.Ser63Asn	SSV (SNV)	22.3	VUS	32395924	0	1
DNAJC6	Atypical parkinsonism	NM_001256864.1	1	65855003	G	A	c.1258G>A	p.Val420Ile	SSV (SNV)	10.07	VUS	38049156	0	1
DNAJC6	Atypical parkinsonism	NM_001256864.1	1	65876985	C	T	c.2687C>T	p.Thr896Met	SSV (SNV)	28.1	LP	74913860	0	1
DNAJC6	Atypical parkinsonism	NM_001256864.1	1	65874338	G	T	c.2506G>T	p.Ala836Ser	SSV (SNV)	21.8	VUS	30926448	0	2
DNAJC6	Atypical parkinsonism	NM_001256864.1	1	65858486	A	G	c.1841A>G	p.Gln614Arg	SSV (SNV)	22.2	VUS	165304668	0	2
DNAJC6	Atypical parkinsonism	NM_001256864.1	1	65860713	A	C	c.2036A>C	p.His679Pro	SSV (SNV)	18.33	VUS	165304513	0	1
DNAJC6	Atypical parkinsonism	NM_001256864.1	1	65877014	A	T	c.2716A>T	p.Thr906Ser	SSV (SNV)	20.7	VUS	165304684	0	1
DNAJC6	Atypical parkinsonism	NM_001256864.1	1	65871649	T	G	c.2324T>G	p.Met775Arg	SSV (SNV)	12.19	VUS	166051108	0	1
DNAJC6	Atypical parkinsonism	NM_001256864.1	1	65775568	C	T	c.140C>T	p.Ala47Val	SSV (SNV)	18.39	VUS	138386874	0	1
DNAJC6	Atypical parkinsonism	NM_001256864.1	1	65775559	G	C	c.131G>C	p.Gly44Ala	SSV (SNV)	15.91	VUS	165632006	0	1
DNAJC6	Atypical parkinsonism	NM_001256864.1	1	65858368	C	G	c.1723C>G	p.Pro575Ala	SSV (SNV)	17.24	VUS	11197454	0	1
DNAJC6	Atypical parkinsonism	NM_001256864.1	1	65854097	A	G	c.1192A>G	p.Lys398Glu	SSV (SNV)	29.2	VUS	167476659	0	1
DNAJC6	Atypical parkinsonism	NM_001256864.1	1	na	na	na	Entire gene del	p.?	CNV	na	P	DNAJC6 - entire gene del	0	1
DNAJC6	Atypical parkinsonism	NM_001256864.1	1	65864547	A	T	c.2090A>T	p.Asp697Val	SSV (SNV)	29.9	VUS	152229561	0	1
DNAJC6	Atypical parkinsonism	NM_001256864.1	1	65851511	A	G	c.917A>G	p.Asn306Ser	SSV (SNV)	19.43	VUS	64406225	0	1
DNAJC6	Atypical parkinsonism	NM_001256864.1	1	65871792	C	T	c.2467C>T	p.Arg823Cys	SSV (SNV)	27.3	VUS	51248657	0	1
DNAJC6	Atypical parkinsonism	NM_001256864.1	1	65852598	C	T	c.1099C>T	p.Arg367Trp	SSV (SNV)	29.4	VUS	132704124	0	2
DNAJC6	Atypical parkinsonism	NM_001256864.1	1	65871591	G	C	c.2266G>C	p.Gly756Arg	SSV (SNV)	28.1	VUS	48856485	0	1
DNAJC6	Atypical parkinsonism	NM_001256864.1	1	65858271	GCAGG	G	c.1627_1630del	p.Gln543Serfs*21	SSV (indel)	35	LP	DNAJC6-5	0	1
DNAJC6	Atypical parkinsonism	NM_001256864.1	1	65860701	C	T	c.2024C>T	p.Ser675Leu	SSV (SNV)	22.4	VUS	40442168	0	1
DNAJC6	Atypical parkinsonism	NM_001256864.1	1	65830334	C	A	c.210C>A	p.Asp70Glu	SSV (SNV)	18.67	VUS	26268767	0	1
DNAJC6	Atypical parkinsonism	NM_001256864.1	1	65858296	C	G	c.1651C>G	p.Pro551Ala	SSV (SNV)	13.61	VUS	37241315	0	1
DNAJC6	Atypical parkinsonism	NM_001256864.1	1	65864529	A	G	c.2072A>G	p.Asp691Gly	SSV (SNV)	29.9	VUS	25723868	0	1
DNAJC6	Atypical parkinsonism	NM_001256864.1	1	65775598	G	T	c.170G>T	p.Arg57Leu	SSV (SNV)	17.36	VUS	101533089	0	1
DNAJC6	Atypical parkinsonism	NM_001256864.1	1	65874345	A	T	c.2513A>T	p.Asp838Val	SSV (SNV)	29.1	VUS	170724791	0	1
DNAJC6	Atypical parkinsonism	NM_001256864.1	1	65852556	G	A	c.1057G>A	p.Val353Met	SSV (SNV)	26.3	VUS	11471051	0	1
DNAJC6	Atypical parkinsonism	NM_001256864.1	1	65871741	C	T	c.2416C>T	p.Arg806*	SSV (SNV)	40	P	59143815	0	1
DNAJC6	Atypical parkinsonism	NM_001256864.1	1	65775582	C	G	c.154C>G	p.Arg52Gly	SSV (SNV)	19.74	VUS	15467090	0	1
DNAJC6	Atypical parkinsonism	NM_001256864.1	1	65858138	G	A	c.1493G>A	p.Cys498Tyr	SSV (SNV)	17.79	VUS	58860187	0	1
DNAJC6	Atypical parkinsonism	NM_001256864.1	1	65864505	C	T	c.2048C>T	p.Thr683Met	SSV (SNV)	23.3	VUS	51605322	0	1
DNAJC6	Atypical parkinsonism	NM_001256864.1	1	65858360	C	T	c.1715C>T	p.Ala572Val	SSV (SNV)	1.395	VUS	36155712	0	1
DNAJC6	Atypical parkinsonism	NM_001256864.1	1	65851438	C	T	c.844C>T	p.Arg282Cys	SSV (SNV)	21.2	VUS	51225581	0	1
DNAJC6	Atypical parkinsonism	NM_001256864.1	1	65775623	T	A	c.193+2T>A	p.?	SSV (SNV)	32	LP	DNAJC6-6	0	1
FBXO7	Atypical parkinsonism	NM_012179.3	22	32879957	A	G	c.491A>G	p.Tyr164Cys	SSV (SNV)	0.015	VUS	65598260	0	2
FBXO7	Atypical parkinsonism	NM_012179.3	22	32875122	T	G	c.277T>G	p.Ser93Ala	SSV (SNV)	19.36	VUS	15477587	0	16
FBXO7	Atypical parkinsonism	NM_012179.3	22	32894440	C	T	c.1492C>T	p.Arg498*	SSV (SNV)	41	P	FBXO7-1	0	1
FBXO7	Atypical parkinsonism	NM_012179.3	22	32871021	C	T	c.32C>T	p.Thr11Ile	SSV (SNV)	24.1	VUS	171267597	0	1
FBXO7	Atypical parkinsonism	NM_012179.3	22	32880067	G	A	c.601G>A	p.Val201Met	SSV (SNV)	24.5	VUS	30573350	0	6
FBXO7	Atypical parkinsonism	NM_012179.3	22	32879995	G	A	c.529G>A	p.Gly177Arg	SSV (SNV)	28.4	VUS	152450152	0	3
FBXO7	Atypical parkinsonism	NM_012179.3	22	32880070	T	G	c.604T>G	p.Leu202Val	SSV (SNV)	9.346	VUS	153160905	0	1
FBXO7	Atypical parkinsonism	NM_012179.3	22	32894494	G	C	c.1546G>C	p.Asp516His	SSV (SNV)	24.7	VUS	13888495	0	34
FBXO7	Atypical parkinsonism	NM_012179.3	22	32894501	G	A	c.1553G>A	p.Arg518Gln	SSV (SNV)	21.5	VUS	19210462	0	1
FBXO7	Atypical parkinsonism	NM_012179.3	22	32894398	C	G	c.1450C>G	p.Pro484Ala	SSV (SNV)	23.9	VUS	153292358	0	1
FBXO7	Atypical parkinsonism	NM_012179.3	22	32880059	C	G	c.593C>G	p.Ala198Gly	SSV (SNV)	27.2	VUS	153716712	0	1
FBXO7	Atypical parkinsonism	NM_012179.3	22	32894360	C	T	c.1412C>T	p.Thr471Met	SSV (SNV)	12.85	VUS	19192503	0	2
FBXO7	Atypical parkinsonism	NM_012179.3	22	32875209	G	A	c.364G>A	p.Asp122Asn	SSV (SNV)	18.57	VUS	25509237	0	4
FBXO7	Atypical parkinsonism	NM_012179.3	22	32894443	G	A	c.1495G>A	p.Gly499Ser	SSV (SNV)	22.9	VUS	11337976	0	8
FBXO7	Atypical parkinsonism	NM_012179.3	22	32883747	A	G	c.803A>G	p.Asn268Ser	SSV (SNV)	17.33	VUS	18450767	0	1
FBXO7	Atypical parkinsonism	NM_012179.3	22	32875164	G	A	c.319G>A	p.Ala107Thr	SSV (SNV)	21.4	VUS	22863122	0	12
FBXO7	Atypical parkinsonism	NM_012179.3	22	32880053	A	G	c.587A>G	p.Asn196Ser	SSV (SNV)	0.008	VUS	13662863	0	5
FBXO7	Atypical parkinsonism	NM_012179.3	22	32883783	T	C	c.839T>C	p.Leu280Pro	SSV (SNV)	23.4	VUS	51744788	0	1
FBXO7	Atypical parkinsonism	NM_012179.3	22	32887157	T	C	c.956T>C	p.Phe319Ser	SSV (SNV)	22.4	VUS	59502391	0	1
FBXO7	Atypical parkinsonism	NM_012179.3	22	32875119	G	C	c.274G>C	p.Asp92His	SSV (SNV)	25.4	VUS	18866737	0	4
FBXO7	Atypical parkinsonism	NM_012179.3	22	32894483	G	A	c.1535G>A	p.Gly512Asp	SSV (SNV)	27.2	VUS	35265757	0	2
FBXO7	Atypical parkinsonism	NM_012179.3	22	32894152	C	CAA	c.1206_1207dup	p.Arg403Lysfs*11	SSV (indel)	33	LP	41921331	0	1
FBXO7	Atypical parkinsonism	NM_012179.3	22	32894500	C	T	c.1552C>T	p.Arg518Trp	SSV (SNV)	23.3	VUS	18597933	0	2
FBXO7	Atypical parkinsonism	NM_012179.3	22	32894480	G	A	c.1532G>A	p.Arg511Lys	SSV (SNV)	24.6	VUS	156173607	0	1
FBXO7	Atypical parkinsonism	NM_012179.3	22	32894389	C	T	c.1441C>T	p.Arg481Cys	SSV (SNV)	24.7	VUS	11250528	0	3
FBXO7	Atypical parkinsonism	NM_012179.3	22	32883819	A	G	c.871+4A>G	p.?	SSV (SNV)	16.84	VUS	157693858	0	1
FBXO7	Atypical parkinsonism	NM_012179.3	22	32881082	C	A	c.673C>A	p.Pro225Thr	SSV (SNV)	26	VUS	158508559	0	1
FBXO7	Atypical parkinsonism	NM_012179.3	22	32894401	G	C	c.1453G>C	p.Val485Leu	SSV (SNV)	0.56	VUS	158854781	0	1
FBXO7	Atypical parkinsonism	NM_012179.3	22	32889172	C	T	c.1048C>T	p.Arg350Cys	SSV (SNV)	32	VUS	24827065	0	1
FBXO7	Atypical parkinsonism	NM_012179.3	22	32894286	T	GG	c.1338delTinsGG	p.Glu447Glyfs*3	SSV (indel)	33	LP	20852762	0	1
FBXO7	Atypical parkinsonism	NM_012179.3	22	32889178	G	A	c.1054G>A	p.Val352Ile	SSV (SNV)	17	VUS	30902330	0	2
FBXO7	Atypical parkinsonism	NM_012179.3	22	32894491	A	G	c.1543A>G	p.Thr515Ala	SSV (SNV)	6.118	VUS	60108416	0	1
FBXO7	Atypical parkinsonism	NM_012179.3	22	32875230	G	A	c.385G>A	p.Ala129Thr	SSV (SNV)	19.67	VUS	132206941	0	1
FBXO7	Atypical parkinsonism	NM_012179.3	22	32881149	C	T	c.740C>T	p.Ser247Phe	SSV (SNV)	16.41	VUS	21675521	0	1
FBXO7	Atypical parkinsonism	NM_012179.3	22	32875158	T	G	c.313T>G	p.Ser105Ala	SSV (SNV)	17.31	VUS	160973789	0	1
FBXO7	Atypical parkinsonism	NM_012179.3	22	32875050	G	C	c.205G>C	p.Val69Leu	SSV (SNV)	25.6	VUS	161108209	0	1
FBXO7	Atypical parkinsonism	NM_012179.3	22	32875144	A	G	c.299A>G	p.Asn100Ser	SSV (SNV)	16.15	VUS	77740679	0	2
FBXO7	Atypical parkinsonism	NM_012179.3	22	32874972	A	G	c.127A>G	p.Asn43Asp	SSV (SNV)	16.51	VUS	122974945	0	3
FBXO7	Atypical parkinsonism	NM_012179.3	22	32881103	G	A	c.694G>A	p.Gly232Arg	SSV (SNV)	26.1	VUS	74765253	0	1
FBXO7	Atypical parkinsonism	NM_012179.3	22	32881124	A	G	c.715A>G	p.Met239Val	SSV (SNV)	18.19	VUS	91736089	0	1
FBXO7	Atypical parkinsonism	NM_012179.3	22	32887162	C	T	c.961C>T	p.Arg321*	SSV (SNV)	40	LP	114754359	0	1
FBXO7	Atypical parkinsonism	NM_012179.3	22	32887145	C	T	c.944C>T	p.Pro315Leu	SSV (SNV)	24.8	VUS	31157943	0	2
FBXO7	Atypical parkinsonism	NM_012179.3	22	32894390	G	A	c.1442G>A	p.Arg481His	SSV (SNV)	16.93	VUS	64569284	0	1
FBXO7	Atypical parkinsonism	NM_012179.3	22	32894212	A	T	c.1264A>T	p.Ile422Phe	SSV (SNV)	12.23	VUS	80085323	0	2
FBXO7	Atypical parkinsonism	NM_012179.3	22	32881137	G	A	c.728G>A	p.Cys243Tyr	SSV (SNV)	27.5	VUS	48870023	0	1
FBXO7	Atypical parkinsonism	NM_012179.3	22	32875117	C	G	c.272C>G	p.Thr91Arg	SSV (SNV)	24.6	VUS	164632416	0	1
FBXO7	Atypical parkinsonism	NM_012179.3	22	32894453	A	G	c.1505A>G	p.Asn502Ser	SSV (SNV)	0.031	VUS	11479087	0	1
FBXO7	Atypical parkinsonism	NM_012179.3	22	32881113	A	T	c.704A>T	p.Lys235Met	SSV (SNV)	24.5	VUS	58832774	0	1
FBXO7	Atypical parkinsonism	NM_012179.3	22	32889124	G	A	c.1000G>A	p.Val334Ile	SSV (SNV)	25.8	VUS	16173920	0	1
FBXO7	Atypical parkinsonism	NM_012179.3	22	32889203	G	A	c.1079G>A	p.Arg360His	SSV (SNV)	15.54	VUS	24813934	0	1
FBXO7	Atypical parkinsonism	NM_012179.3	22	32894487	GC	G	c.1541del	p.Pro514Glnfs*11	SSV (indel)	25.8	VUS	167657894	0	1
FBXO7	Atypical parkinsonism	NM_012179.3	22	32875089	A	G	c.244A>G	p.Ile82Val	SSV (SNV)	17.96	VUS	38471300	0	3
FBXO7	Atypical parkinsonism	NM_012179.3	22	32881124	A	C	c.715A>C	p.Met239Leu	SSV (SNV)	22	VUS	41232562	0	1
FBXO7	Atypical parkinsonism	NM_012179.3	22	32894260	C	T	c.1312C>T	p.Arg438Cys	SSV (SNV)	18.9	VUS	17337458	0	1
FBXO7	Atypical parkinsonism	NM_012179.3	22	32889206	A	G	c.1082A>G	p.Asp361Gly	SSV (SNV)	29	VUS	24030180	0	1
FBXO7	Atypical parkinsonism	NM_012179.3	22	32894176	C	T	c.1228C>T	p.Arg410Trp	SSV (SNV)	23.3	VUS	87717681	0	1
FBXO7	Atypical parkinsonism	NM_012179.3	22	32894369	A	C	c.1421A>C	p.Gln474Pro	SSV (SNV)	15.59	VUS	165179454	0	1
FBXO7	Atypical parkinsonism	NM_012179.3	22	32894333	G	T	c.1385G>T	p.Ser462Ile	SSV (SNV)	18.97	VUS	32899087	0	1
FBXO7	Atypical parkinsonism	NM_012179.3	22	32894136	C	A	c.1188C>A	p.Tyr396*	SSV (SNV)	38	LP	170937119	0	1
FBXO7	Atypical parkinsonism	NM_012179.3	22	32871054	C	T	c.65C>T	p.Thr22Met	SSV (SNV)	24.6	VUS	16878220	0	1
FBXO7	Atypical parkinsonism	NM_012179.3	22	32875224	C	T	c.379C>T	p.Gln127*	SSV (SNV)	36	LP	171267776	0	1
FBXO7	Atypical parkinsonism	NM_012179.3	22	32889266	G	A	c.1142G>A	p.Arg381Gln	SSV (SNV)	24.5	VUS	52262851	0	1
RAB39B	Atypical parkinsonism	NM_171998.3	X	154490151	A	C	c.579T>G	p.Phe193Leu	SSV (SNV)	18.8	VUS	147518841	1	0
RAB39B	Atypical parkinsonism	NM_171998.3	X	154490199	C	G	c.531G>C	p.Arg177Ser	SSV (SNV)	16.82	VUS	151127049	1	0
RAB39B	Atypical parkinsonism	NM_171998.3	X	154490258	T	C	c.472A>G	p.Ile158Val	SSV (SNV)	20.2	VUS	146565178	0	1
RAB39B	Atypical parkinsonism	NM_171998.3	X	154490450	G	A	c.280C>T	p.Arg94Cys	SSV (SNV)	31	VUS	149009941	0	1
RAB39B	Atypical parkinsonism	NM_171998.3	X	154493372	G	A	c.202C>T	p.Gln68*	SSV (SNV)	37	LP	149862291	1	0
SYNJ1	Atypical parkinsonism	NM_203446.2	21	34011213	C	T	c.3915+5G>A	p.?	SSV (SNV)	22.5	VUS	129782525	0	1
SYNJ1	Atypical parkinsonism	NM_203446.2	21	34011253	G	A	c.3880C>T	p.His1294Tyr	SSV (SNV)	25.5	VUS	13716361	0	1
SYNJ1	Atypical parkinsonism	NM_203446.2	21	34011317	A	AGGCATAGGTGCT	c.3804_3815dup	p.Ala1269_Pro1272dup	SSV (indel)	19.09	VUS	149865023	0	1
SYNJ1	Atypical parkinsonism	NM_203446.2	21	34011368	C	CG	c.3764dup	p.Pro1256Alafs*40	SSV (indel)	24.5	LP	139101364	1	0
SYNJ1	Atypical parkinsonism	NM_203446.2	21	34011387	G	A	c.3746C>T	p.Pro1249Leu	SSV (SNV)	0.031	VUS	13989781	0	9
SYNJ1	Atypical parkinsonism	NM_203446.2	21	34011987	A	G	c.3691T>C	p.Ser1231Pro	SSV (SNV)	6.383	VUS	29991366	0	3
SYNJ1	Atypical parkinsonism	NM_203446.2	21	34012035	A	T	c.3643T>A	p.Ser1215Thr	SSV (SNV)	13.02	VUS	81741729	0	1
SYNJ1	Atypical parkinsonism	NM_203446.2	21	34012040	C	T	c.3638G>A	p.Arg1213Gln	SSV (SNV)	25	VUS	65690312	0	2
SYNJ1	Atypical parkinsonism	NM_203446.2	21	34012074	C	A	c.3604G>T	p.Ala1202Ser	SSV (SNV)	27.6	VUS	13814743	0	1
SYNJ1	Atypical parkinsonism	NM_203446.2	21	34012076	C	T	c.3602G>A	p.Arg1201His	SSV (SNV)	31	VUS	149862278	0	2
SYNJ1	Atypical parkinsonism	NM_203446.2	21	34012083	G	A	c.3595C>T	p.Pro1199Ser	SSV (SNV)	23.2	VUS	11856555	0	3
SYNJ1	Atypical parkinsonism	NM_203446.2	21	34014243	G	C	c.3551C>G	p.Ala1184Gly	SSV (SNV)	16.39	VUS	171753397	0	1
SYNJ1	Atypical parkinsonism	NM_203446.2	21	34014244	C	G	c.3550G>C	p.Ala1184Pro	SSV (SNV)	4.828	VUS	20992569	0	1
SYNJ1	Atypical parkinsonism	NM_203446.2	21	34014274	G	A	c.3520C>T	p.Arg1174Cys	SSV (SNV)	32	VUS	30161747	0	1
SYNJ1	Atypical parkinsonism	NM_203446.2	21	34015719	C	T	c.3478+1G>A	p.?	SSV (SNV)	33	LP	138847527	0	1
SYNJ1	Atypical parkinsonism	NM_203446.2	21	34015723	C	T	c.3475G>A	p.Glu1159Lys	SSV (SNV)	24.1	VUS	19918747	0	2
SYNJ1	Atypical parkinsonism	NM_203446.2	21	34017305	G	A	c.3403C>T	p.Pro1135Ser	SSV (SNV)	28.3	VUS	160543184	0	1
SYNJ1	Atypical parkinsonism	NM_203446.2	21	34017977	G	C	c.3370C>G	p.Gln1124Glu	SSV (SNV)	25.3	VUS	20776433	0	2
SYNJ1	Atypical parkinsonism	NM_203446.2	21	34017979	G	T	c.3368C>A	p.Pro1123Gln	SSV (SNV)	26.7	VUS	90324888	0	1
SYNJ1	Atypical parkinsonism	NM_203446.2	21	34018000	G	C	c.3347C>G	p.Pro1116Arg	SSV (SNV)	23.4	VUS	159676716	0	1
SYNJ1	Atypical parkinsonism	NM_203446.2	21	34018022	G	T	c.3325C>A	p.Pro1109Thr	SSV (SNV)	23.4	VUS	139794988	0	1
SYNJ1	Atypical parkinsonism	NM_203446.2	21	34018060	T	G	c.3287A>C	p.Gln1096Pro	SSV (SNV)	15.51	VUS	15061421	0	1
SYNJ1	Atypical parkinsonism	NM_203446.2	21	34018063	G	A	c.3284C>T	p.Pro1095Leu	SSV (SNV)	10.09	VUS	170818636	0	1
SYNJ1	Atypical parkinsonism	NM_203446.2	21	34018097	A	G	c.3250T>C	p.Ser1084Pro	SSV (SNV)	22.9	VUS	154371622	0	1
SYNJ1	Atypical parkinsonism	NM_203446.2	21	34018745	T	C	c.3205A>G	p.Ser1069Gly	SSV (SNV)	23.5	VUS	50771837	0	1
SYNJ1	Atypical parkinsonism	NM_203446.2	21	34018853	A	G	c.3097T>C	p.Ser1033Pro	SSV (SNV)	22.7	VUS	SYNJ1-2	0	1
SYNJ1	Atypical parkinsonism	NM_203446.2	21	34018908	A	T	c.3042T>A	p.Asp1014Glu	SSV (SNV)	21.6	VUS	51562852	0	1
SYNJ1	Atypical parkinsonism	NM_203446.2	21	34022518	C	T	c.3013G>A	p.Val1005Ile	SSV (SNV)	22	VUS	131495196	0	1
SYNJ1	Atypical parkinsonism	NM_203446.2	21	34022524	C	T	c.3007G>A	p.Ala1003Thr	SSV (SNV)	21.6	VUS	39178942	0	1
SYNJ1	Atypical parkinsonism	NM_203446.2	21	34022547	C	G	c.2984G>C	p.Ser995Thr	SSV (SNV)	26.5	VUS	155911269	0	1
SYNJ1	Atypical parkinsonism	NM_203446.2	21	34022551	T	C	c.2980A>G	p.Thr994Ala	SSV (SNV)	16.41	VUS	153716300	0	1
SYNJ1	Atypical parkinsonism	NM_203446.2	21	34022646	C	T	c.2885G>A	p.Arg962Gln	SSV (SNV)	29.7	VUS	11220359	0	1
SYNJ1	Atypical parkinsonism	NM_203446.2	21	34022647	G	A	c.2884C>T	p.Arg962Trp	SSV (SNV)	29.3	VUS	58816037	0	2
SYNJ1	Atypical parkinsonism	NM_203446.2	21	34025654	C	A	c.2818G>T	p.Val940Phe	SSV (SNV)	28.4	VUS	26335203	0	5
SYNJ1	Atypical parkinsonism	NM_203446.2	21	34025658	C	T	c.2814G>A	p.Met938Ile	SSV (SNV)	26.3	VUS	148151896	0	3
SYNJ1	Atypical parkinsonism	NM_203446.2	21	34029025	C	G	c.2767G>C	p.Ala923Pro	SSV (SNV)	23.9	VUS	158854731	0	1
SYNJ1	Atypical parkinsonism	NM_203446.2	21	34029079	G	C	c.2713C>G	p.Pro905Ala	SSV (SNV)	16.26	VUS	156413363	0	1
SYNJ1	Atypical parkinsonism	NM_203446.2	21	34029079	G	T	c.2713C>A	p.Pro905Thr	SSV (SNV)	17.75	VUS	163876102	0	1
SYNJ1	Atypical parkinsonism	NM_203446.2	21	34029084	G	T	c.2708C>A	p.Ser903Tyr	SSV (SNV)	26.4	VUS	171753267	0	1
SYNJ1	Atypical parkinsonism	NM_203446.2	21	34029139	C	T	c.2653G>A	p.Val885Ile	SSV (SNV)	27.2	VUS	158854669	0	1
SYNJ1	Atypical parkinsonism	NM_203446.2	21	34029183	A	G	c.2609T>C	p.Ile870Thr	SSV (SNV)	24.1	VUS	30507862	0	1
SYNJ1	Atypical parkinsonism	NM_203446.2	21	34029195	A	G	c.2597T>C	p.Ile866Thr	SSV (SNV)	27.5	VUS	14668838	0	1
SYNJ1	Atypical parkinsonism	NM_203446.2	21	34029196	T	C	c.2596A>G	p.Ile866Val	SSV (SNV)	23.3	VUS	170937310	0	1
SYNJ1	Atypical parkinsonism	NM_203446.2	21	34029311	A	G	c.2579+2T>C	p.?	SSV (SNV)	33	P	SYNJ1-6	0	1
SYNJ1	Atypical parkinsonism	NM_203446.2	21	34029350	G	A	c.2542C>T	p.His848Tyr	SSV (SNV)	22.9	VUS	49053962	0	5
SYNJ1	Atypical parkinsonism	NM_203446.2	21	34029368	T	C	c.2524A>G	p.Thr842Ala	SSV (SNV)	24.4	VUS	51407415	0	1
SYNJ1	Atypical parkinsonism	NM_203446.2	21	34029373	G	A	c.2519C>T	p.Thr840Met	SSV (SNV)	24.5	VUS	49929798	0	1
SYNJ1	Atypical parkinsonism	NM_203446.2	21	34037246	T	C	c.2281A>G	p.Ile761Val	SSV (SNV)	18.71	VUS	160543273	0	1
SYNJ1	Atypical parkinsonism	NM_203446.2	21	34037263	A	G	c.2264T>C	p.Ile755Thr	SSV (SNV)	23.9	VUS	79492536	0	1
SYNJ1	Atypical parkinsonism	NM_203446.2	21	34037273	C	A	c.2254G>T	p.Asp752Tyr	SSV (SNV)	31	VUS	39824360	0	5
SYNJ1	Atypical parkinsonism	NM_203446.2	21	34037288	T	C	c.2239A>G	p.Arg747Gly	SSV (SNV)	23.5	VUS	168450630	0	1
SYNJ1	Atypical parkinsonism	NM_203446.2	21	34037318	G	A	c.2209C>T	p.Leu737Phe	SSV (SNV)	25.9	VUS	160545235	0	1
SYNJ1	Atypical parkinsonism	NM_203446.2	21	34038272	C	T	c.2126G>A	p.Arg709Gln	SSV (SNV)	28	VUS	41485836	0	1
SYNJ1	Atypical parkinsonism	NM_203446.2	21	34038278	A	G	c.2120T>C	p.Ile707Thr	SSV (SNV)	26.3	VUS	11557081	0	16
SYNJ1	Atypical parkinsonism	NM_203446.2	21	34038789	C	T	c.1906G>A	p.Val636Ile	SSV (SNV)	24	VUS	11285549	0	2
SYNJ1	Atypical parkinsonism	NM_203446.2	21	34038789	C	A	c.1906G>T	p.Val636Phe	SSV (SNV)	28.5	VUS	155911281	1	0
SYNJ1	Atypical parkinsonism	NM_203446.2	21	34038828	T	C	c.1867A>G	p.Asn623Asp	SSV (SNV)	25.2	VUS	87399999	0	1
SYNJ1	Atypical parkinsonism	NM_203446.2	21	34045675	C	G	c.1701G>C	p.Lys567Asn	SSV (SNV)	24.9	VUS	14783509	0	1
SYNJ1	Atypical parkinsonism	NM_203446.2	21	34045711	A	C	c.1665T>G	p.Asn555Lys	SSV (SNV)	22.4	VUS	157222656	0	1
SYNJ1	Atypical parkinsonism	NM_203446.2	21	34045716	T	G	c.1660A>C	p.Lys554Gln	SSV (SNV)	25.2	VUS	153160913	0	1
SYNJ1	Atypical parkinsonism	NM_203446.2	21	34045726	G	T	c.1650C>A	p.Ser550Arg	SSV (SNV)	23.1	VUS	170724577	0	1
SYNJ1	Atypical parkinsonism	NM_203446.2	21	34045773	C	T	c.1603G>A	p.Val535Ile	SSV (SNV)	23.1	VUS	20943390	0	3
SYNJ1	Atypical parkinsonism	NM_203446.2	21	34045821	T	C	c.1555A>G	p.Ser519Gly	SSV (SNV)	21.5	VUS	SYNJ1-1	0	1
SYNJ1	Atypical parkinsonism	NM_203446.2	21	34050957	C	T	c.1508G>A	p.Arg503His	SSV (SNV)	24.7	VUS	15471219	0	5
SYNJ1	Atypical parkinsonism	NM_203446.2	21	34050989	T	G	c.1476A>C	p.Lys492Asn	SSV (SNV)	25.3	VUS	160656262	0	1
SYNJ1	Atypical parkinsonism	NM_203446.2	21	34053810	G	A	c.1349C>T	p.Ala450Val	SSV (SNV)	27.7	VUS	30595353	0	1
SYNJ1	Atypical parkinsonism	NM_203446.2	21	34053853	T	C	c.1306A>G	p.Ile436Val	SSV (SNV)	21.3	VUS	158854685	0	1
SYNJ1	Atypical parkinsonism	NM_203446.2	21	34053877	T	C	c.1282A>G	p.Met428Val	SSV (SNV)	23.4	VUS	57500185	0	1
SYNJ1	Atypical parkinsonism	NM_203446.2	21	34053885	A	G	c.1274T>C	p.Phe425Ser	SSV (SNV)	29.1	VUS	169588418	0	1
SYNJ1	Atypical parkinsonism	NM_203446.2	21	34053895	G	T	c.1264C>A	p.Gln422Lys	SSV (SNV)	22.7	VUS	153716248	0	1
SYNJ1	Atypical parkinsonism	NM_203446.2	21	34053901	G	A	c.1258C>T	p.Arg420Cys	SSV (SNV)	31	VUS	65184228	0	1
SYNJ1	Atypical parkinsonism	NM_203446.2	21	34058082	T	TA	c.1093dup	p.Tyr365Leufs*6	SSV (indel)	32	LP	SYNJ1-4	0	1
SYNJ1	Atypical parkinsonism	NM_203446.2	21	34058086	A	C	c.1090T>G	p.Phe364Val	SSV (SNV)	24.7	VUS	168450704	0	1
SYNJ1	Atypical parkinsonism	NM_203446.2	21	34058095	A	T	c.1081T>A	p.Tyr361Asn	SSV (SNV)	22.2	VUS	37499614	0	1
SYNJ1	Atypical parkinsonism	NM_203446.2	21	34058131	T	C	c.1045A>G	p.Ser349Gly	SSV (SNV)	19.25	VUS	13866105	0	6
SYNJ1	Atypical parkinsonism	NM_203446.2	21	34058146	C	T	c.1030G>A	p.Ala344Thr	SSV (SNV)	19.94	VUS	15386532	0	9
SYNJ1	Atypical parkinsonism	NM_203446.2	21	34059308	T	A	c.928A>T	p.Met310Leu	SSV (SNV)	23.8	VUS	170818694	0	1
SYNJ1	Atypical parkinsonism	NM_203446.2	21	34059347	T	C	c.889A>G	p.Ile297Val	SSV (SNV)	16.02	VUS	159969469	0	1
SYNJ1	Atypical parkinsonism	NM_203446.2	21	34059353	T	G	c.883A>C	p.Lys295Gln	SSV (SNV)	24.4	VUS	12817655	0	2
SYNJ1	Atypical parkinsonism	NM_203446.2	21	34060611	C	T	c.851+5G>A	p.?	SSV (SNV)	11.98	VUS	11478226	0	2
SYNJ1	Atypical parkinsonism	NM_203446.2	21	34060659	G	A	c.808C>T	p.Arg270Cys	SSV (SNV)	32	VUS	14712612	0	1
SYNJ1	Atypical parkinsonism	NM_203446.2	21	34060664	C	T	c.803G>A	p.Arg268His	SSV (SNV)	28.2	VUS	25915629	0	2
SYNJ1	Atypical parkinsonism	NM_203446.2	21	34067489	C	T	c.583G>A	p.Ala195Thr	SSV (SNV)	15.4	VUS	113992159	0	4
SYNJ1	Atypical parkinsonism	NM_203446.2	21	34067578	T	C	c.494A>G	p.His165Arg	SSV (SNV)	25.4	VUS	21505209	0	2
SYNJ1	Atypical parkinsonism	NM_203446.2	21	34072160	T	C	c.467A>G	p.Asn156Ser	SSV (SNV)	18.7	VUS	150236437	0	1
SYNJ1	Atypical parkinsonism	NM_203446.2	21	34072372	C	A	c.255G>T	p.Met85Ile	SSV (SNV)	23.6	VUS	153716254	0	1
SYNJ1	Atypical parkinsonism	NM_203446.2	21	34074352	C	A	c.130G>T	p.Ala44Ser	SSV (SNV)	24.2	VUS	88132133	0	2
SYNJ1	Atypical parkinsonism	NM_203446.2	21	34099172	T	C	c.35A>G	p.Lys12Arg	SSV (SNV)	24.2	VUS	51335903	0	1
SYNJ1	Atypical parkinsonism	NM_203446.2	21	34099182	T	C	c.25A>G	p.Ile9Val	SSV (SNV)	16.38	VUS	14971933	0	2
SYNJ1	Atypical parkinsonism	NM_203446.2	21	34099187	A	T	c.20T>A	p.Phe7Tyr	SSV (SNV)	23.1	VUS	154501858	0	1
VPS13C	Atypical parkinsonism	NM_020821.2	15	62148564	C	T	c.10997G>A	p.Cys3666Tyr	SSV (SNV)	14.67	VUS	120235266	0	1
VPS13C	Atypical parkinsonism	NM_020821.2	15	62148604	C	T	c.10957G>A	p.Val3653Met	SSV (SNV)	24.2	VUS	62452691	0	1
VPS13C	Atypical parkinsonism	NM_020821.2	15	62148606	C	T	c.10955G>A	p.Arg3652Gln	SSV (SNV)	25.8	VUS	60336620	0	6
VPS13C	Atypical parkinsonism	NM_020821.2	15	62148607	G	A	c.10954C>T	p.Arg3652*	SSV (SNV)	45	VUS	38458812	0	2
VPS13C	Atypical parkinsonism	NM_020821.2	15	62174803	A	T	c.9616T>A	p.Trp3206Arg	SSV (SNV)	22.5	VUS	53225859	0	1
VPS13C	Atypical parkinsonism	NM_020821.2	15	62174824	T	C	c.9595A>G	p.Ser3199Gly	SSV (SNV)	27.4	VUS	15500203	0	2
VPS13C	Atypical parkinsonism	NM_020821.2	15	62174877	C	T	c.9542G>A	p.Arg3181Gln	SSV (SNV)	31	VUS	81323190	0	1
VPS13C	Atypical parkinsonism	NM_020821.2	15	62174893	G	C	c.9526C>G	p.Arg3176Gly	SSV (SNV)	16.03	VUS	10964554	0	45
VPS13C	Atypical parkinsonism	NM_020821.2	15	62174914	T	C	c.9505A>G	p.Met3169Val	SSV (SNV)	21.2	VUS	56691790	0	1
VPS13C	Atypical parkinsonism	NM_020821.2	15	62207962	T	C	c.8315A>G	p.Tyr2772Cys	SSV (SNV)	26.1	VUS	16406801	0	1
VPS13C	Atypical parkinsonism	NM_020821.2	15	62207989	C	T	c.8288G>A	p.Arg2763Gln	SSV (SNV)	18.64	VUS	21580066	0	1
VPS13C	Atypical parkinsonism	NM_020821.2	15	62208040	G	A	c.8237C>T	p.Thr2746Ile	SSV (SNV)	12.86	VUS	60361444	0	1
VPS13C	Atypical parkinsonism	NM_020821.2	15	62208046	T	C	c.8231A>G	p.Asp2744Gly	SSV (SNV)	22.9	VUS	169588449	0	1
VPS13C	Atypical parkinsonism	NM_020821.2	15	62208073	T	C	c.8204A>G	p.Glu2735Gly	SSV (SNV)	26.9	VUS	99402115	0	1
VPS13C	Atypical parkinsonism	NM_020821.2	15	62208166	G	A	c.8111C>T	p.Ser2704Leu	SSV (SNV)	25	VUS	23386843	0	11
VPS13C	Atypical parkinsonism	NM_020821.2	15	62208178	T	C	c.8099A>G	p.Asp2700Gly	SSV (SNV)	23.5	VUS	174444435	0	1
VPS13C	Atypical parkinsonism	NM_020821.2	15	62208197	C	T	c.8080G>A	p.Ala2694Thr	SSV (SNV)	14.98	VUS	11225825	0	2
VPS13C	Atypical parkinsonism	NM_020821.2	15	62208212	CT	C	c.8064del	p.Glu2689Lysfs*22	SSV (indel)	32	LP	VPS13C-2	0	1
VPS13C	Atypical parkinsonism	NM_020821.2	15	62209577	C	T	c.8018G>A	p.Arg2673Gln	SSV (SNV)	27.8	VUS	25480630	0	6
VPS13C	Atypical parkinsonism	NM_020821.2	15	62209644	T	A	c.7951A>T	p.Ile2651Leu	SSV (SNV)	14.12	VUS	153870825	0	1
VPS13C	Atypical parkinsonism	NM_020821.2	15	62239394	T	C	c.4874A>G	p.His1625Arg	SSV (SNV)	18.09	VUS	37481596	0	1
VPS13C	Atypical parkinsonism	NM_020821.2	15	62239412	A	G	c.4856T>C	p.Ile1619Thr	SSV (SNV)	25	VUS	24051637	0	1
VPS13C	Atypical parkinsonism	NM_020821.2	15	62239450	A	T	c.4818T>A	p.Asn1606Lys	SSV (SNV)	22.7	VUS	169853669	0	1
VPS13C	Atypical parkinsonism	NM_020821.2	15	62239486	C	A	c.4782G>T	p.Lys1594Asn	SSV (SNV)	4.913	VUS	97963996	0	1
VPS13C	Atypical parkinsonism	NM_020821.2	15	62250809	G	A	c.4163C>T	p.Thr1388Ile	SSV (SNV)	18.97	VUS	153160880	0	1
VPS13C	Atypical parkinsonism	NM_020821.2	15	62250810	T	C	c.4162A>G	p.Thr1388Ala	SSV (SNV)	13.62	VUS	51744388	0	3
VPS13C	Atypical parkinsonism	NM_020821.2	15	62254737	C	G	c.3436G>C	p.Ala1146Pro	SSV (SNV)	33	VUS	49038065	0	1
VPS13C	Atypical parkinsonism	NM_020821.2	15	62256048	T	G	c.3317A>C	p.Glu1106Ala	SSV (SNV)	24.2	VUS	56518597	0	2
VPS13C	Atypical parkinsonism	NM_020821.2	15	62256064	T	C	c.3301A>G	p.Lys1101Glu	SSV (SNV)	23.8	VUS	62166411	0	1
VPS13C	Atypical parkinsonism	NM_020821.2	15	62256103	C	T	c.3262G>A	p.Ala1088Thr	SSV (SNV)	23.1	VUS	16121165	0	3
VPS13C	Atypical parkinsonism	NM_020821.2	15	62266489	G	A	c.2536C>T	p.Gln846*	SSV (SNV)	41	LP	160545238	0	1
VPS13C	Atypical parkinsonism	NM_020821.2	15	62266500	G	A	c.2525C>T	p.Ser842Phe	SSV (SNV)	23.2	VUS	30845464	0	1
VPS13C	Atypical parkinsonism	NM_020821.2	15	62266515	T	A	c.2510A>T	p.Lys837Ile	SSV (SNV)	20.5	VUS	162218203	0	1
VPS13C	Atypical parkinsonism	NM_020821.2	15	62266540	T	C	c.2485A>G	p.Met829Val	SSV (SNV)	12.09	VUS	11505288	0	6
VPS13C	Atypical parkinsonism	NM_020821.2	15	62266544	A	C	c.2481T>G	p.Tyr827Ter	SSV (SNV)	34	LP	VPS13C-1	0	1
VPS13C	Atypical parkinsonism	NM_020821.2	15	62266570	C	G	c.2455G>C	p.Asp819His	SSV (SNV)	27.4	VUS	40260715	0	1
VPS13C	Atypical parkinsonism	NM_020821.2	15	62274679	T	C	c.2008A>G	p.Ile670Val	SSV (SNV)	21.3	VUS	25064191	0	4
VPS13C	Atypical parkinsonism	NM_020821.2	15	62274733	T	C	c.1954A>G	p.Lys652Glu	SSV (SNV)	22.3	VUS	169853473	0	1
VPS13C	Atypical parkinsonism	NM_020821.2	15	62274754	C	T	c.1933G>A	p.Val645Ile	SSV (SNV)	23.3	VUS	13340431	0	1
VPS13C	Atypical parkinsonism	NM_020821.2	15	62305254	G	A	c.809C>T	p.Ser270Leu	SSV (SNV)	25.6	VUS	20747396	0	2
VPS13C	Atypical parkinsonism	NM_020821.2	15	62305284	T	C	c.779A>G	p.Asn260Ser	SSV (SNV)	25.2	VUS	151129097	0	2
VPS13C	Atypical parkinsonism	NM_020821.2	15	62305294	C	T	c.769G>A	p.Ala257Thr	SSV (SNV)	23	VUS	30744566	0	1
VPS13C	Atypical parkinsonism	NM_020821.2	15	62305303	T	C	c.760A>G	p.Ser254Gly	SSV (SNV)	23.4	VUS	143882361	0	1
ATP1A3	Dystonia-parkinsonism	NM_152296.5	19	42498220	T	C	c.6+3A>G	p.?	SSV (SNV)	22.6	VUS	13383476	0	10
ATP1A3	Dystonia-parkinsonism	NM_152296.5	19	42474387	G	A	c.2492C>T	p.Thr831Met	SSV (SNV)	18.24	VUS	13529371	0	1
ATP1A3	Dystonia-parkinsonism	NM_152296.5	19	42485704	G	A	c.1387C>T	p.Arg463Cys	SSV (SNV)	28.6	VUS	16408255	0	14
ATP1A3	Dystonia-parkinsonism	NM_152296.5	19	42474390	C	T	c.2489G>A	p.Arg830Gln	SSV (SNV)	19.77	VUS	17772996	0	1
ATP1A3	Dystonia-parkinsonism	NM_152296.5	19	42492495	C	T	c.128G>A	p.Arg43Gln	SSV (SNV)	23.1	VUS	22204057	0	1
ATP1A3	Dystonia-parkinsonism	NM_152296.5	19	42473639	T	C	c.2636A>G	p.Asn879Ser	SSV (SNV)	16.51	VUS	24077624	0	1
ATP1A3	Dystonia-parkinsonism	NM_152296.5	19	42482395	T	C	c.1714A>G	p.Asn572Asp	SSV (SNV)	21.8	VUS	40059155	0	2
ATP1A3	Dystonia-parkinsonism	NM_152296.5	19	42482868	C	T	c.1520G>A	p.Arg507His	SSV (SNV)	27.1	VUS	41766540	0	2
ATP1A3	Dystonia-parkinsonism	NM_152296.5	19	42492254	C	T	c.191G>A	p.Arg64Gln	SSV (SNV)	21	VUS	62507184	0	2
ATP1A3	Dystonia-parkinsonism	NM_152296.5	19	42492719	G	A	c.7-5C>T	p.?	SSV (SNV)	24.1	VUS	65331793	0	1
ATP1A3	Dystonia-parkinsonism	NM_152296.5	19	42480654	C	T	c.2008G>A	p.Glu670Lys	SSV (SNV)	22.4	VUS	79613105	0	1
ATP1A3	Dystonia-parkinsonism	NM_152296.5	19	42485894	C	T	c.1282G>A	p.Asp428Asn	SSV (SNV)	23.2	VUS	130299724	0	1
ATP1A3	Dystonia-parkinsonism	NM_152296.5	19	42471117	C	T	c.3014G>A	p.Gly1005Asp	SSV (SNV)	29.9	VUS	151129390	0	1
ATP1A3	Dystonia-parkinsonism	NM_152296.5	19	42492732	G	A	c.7-18C>T	p.?	SSV (SNV)	26.6	VUS	154614340	0	2
ATP1A3	Dystonia-parkinsonism	NM_152296.5	19	42471839	C	T	c.2896G>A	p.Val966Met	SSV (SNV)	22.2	VUS	155108018	0	1
ATP1A3	Dystonia-parkinsonism	NM_152296.5	19	42482167	C	A	c.1864G>T	p.Gly622Cys	SSV (SNV)	29.3	VUS	156778623	0	1
ATP1A3	Dystonia-parkinsonism	NM_152296.5	19	42489576	C	G	c.607-1G>C	p.?	SSV (SNV)	33	VUS	157222846	0	1
ATP1A3	Dystonia-parkinsonism	NM_152296.5	19	42489494	G	A	c.688C>T	p.Arg230Trp	SSV (SNV)	25.6	VUS	157693580	0	1
ATP1A3	Dystonia-parkinsonism	NM_152296.5	19	42482393	G	T	c.1716C>A	p.Asn572Lys	SSV (SNV)	19.5	VUS	158508663	0	1
ATP1A3	Dystonia-parkinsonism	NM_152296.5	19	42473625	T	G	c.2650A>C	p.Thr884Pro	SSV (SNV)	18.42	VUS	160545197	0	1
ATP1A3	Dystonia-parkinsonism	NM_152296.5	19	42482821	C	T	c.1567G>A	p.Glu523Lys	SSV (SNV)	22.6	VUS	160810669	0	1
ATP1A3	Dystonia-parkinsonism	NM_152296.5	19	42492221	G	A	c.224C>T	p.Thr75Ile	SSV (SNV)	20.4	VUS	160974000	0	1
ATP1A3	Dystonia-parkinsonism	NM_152296.5	19	42474433	C	T	c.2446G>A	p.Ala816Thr	SSV (SNV)	22.2	VUS	162218225	0	1
ATP1A3	Dystonia-parkinsonism	NM_152296.5	19	42473715	C	T	c.2560G>A	p.Gly854Ser	SSV (SNV)	24.3	VUS	166867665	0	1
ATP1A3	Dystonia-parkinsonism	NM_152296.5	19	42479947	AC	A	c.2096del	p.Gly699Valfs*6	SSV (indel)	33	VUS	167658089	0	1
ATP1A3	Dystonia-parkinsonism	NM_152296.5	19	42474346	C	T	c.2533G>A	p.Gly845Arg	SSV (SNV)	24.3	VUS	169080900	0	1
ATP1A3	Dystonia-parkinsonism	NM_152296.5	19	42482122	G	A	c.1909C>T	p.Arg637Trp	SSV (SNV)	25.4	VUS	169588417	0	1
ATP1A3	Dystonia-parkinsonism	NM_152296.5	19	42474537	C	T	c.2418+3G>A	p.?	SSV (SNV)	12.26	VUS	ATP1A3-1	0	1
C19orf12	Dystonia-parkinsonism	NM_001031726.2	19	30193878	GCCC	G	c.197_199delGGG	p.Gly66del	SSV (indel)	14.28	P	16831208	0	2
C19orf12	Dystonia-parkinsonism	NM_001031726.2	19	30193863	AACAGCCCCCCG	A	c.204_214del	p.Gly69Argfs*10	SSV (indel)	31	P	13698615	0	4
C19orf12	Dystonia-parkinsonism	NM_001031726.2	19	30199253	G	A	c.101C>T	p.Ala34Val	SSV (SNV)	14.34	VUS	11736305	2	1
C19orf12	Dystonia-parkinsonism	NM_001031726.2	19	30199214	CCT	C	c.138_139del	p.Ala48Hisfs*34	SSV (indel)	23	LP	152609176	0	1
C19orf12	Dystonia-parkinsonism	NM_001031726.2	19	30199163	ACGGCGAGTCC	A	c.181_190del	p.Gly61Leufs*9	SSV (indel)	29.1	LP	154351292	0	1
C19orf12	Dystonia-parkinsonism	NM_001031726.2	19	30199322	G	A	c.32C>T	p.Thr11Met	SSV (SNV)	0.002	P	16893333	1	1
C19orf12	Dystonia-parkinsonism	NM_001031726.2	19	30193662	T	C	c.416A>G	p.Tyr139Cys	SSV (SNV)	22.9	LP	16953189	0	1
C19orf12	Dystonia-parkinsonism	NM_001031726.2	19	30199200	C	T	c.154G>A	p.Val52Ile	SSV (SNV)	1.112	VUS	18866678	0	2
C19orf12	Dystonia-parkinsonism	NM_001031726.2	19	30193629	T	C	c.449A>G	p.Tyr150Cys	SSV (SNV)	22	VUS	159403796	0	1
C19orf12	Dystonia-parkinsonism	NM_001031726.2	19	30193830	G	A	c.248C>T	p.Pro83Leu	SSV (SNV)	24.7	LP	16903870	0	1
C19orf12	Dystonia-parkinsonism	NM_001031726.2	19	30193885	CT	C	c.194-2delA	p.?	SSV (indel)	26.8	P	112079549	0	1
C19orf12	Dystonia-parkinsonism	NM_001031726.2	19	30199258	C	A	c.96G>T	p.Met32Ile	SSV (SNV)	14.15	VUS	165631225	0	1
C19orf12	Dystonia-parkinsonism	NM_001031726.2	19	30193651	C	G	c.427G>C	p.Glu143Gln	SSV (SNV)	22.6	VUS	142788745	0	1
C19orf12	Dystonia-parkinsonism	NM_001031726.2	19	30193801	G	C	c.277C>G	p.Pro93Ala	SSV (SNV)	14.7	VUS	175316678	0	1
GCH1	Dystonia-parkinsonism	NM_000161.2	14	55310738	G	C	c.750C>G	p.Ser250Arg	SSV (SNV)	33	VUS	159151521	0	1
GCH1	Dystonia-parkinsonism	NM_000161.2	14	55310817	T	C	c.671A>G	p.Lys224Arg	SSV (SNV)	19.5	LP	15816919	1	24
GCH1	Dystonia-parkinsonism	NM_000161.2	14	55312485	C	T	c.626+1G>A	p.?	SSV (SNV)	32	P	GCH1-2	0	1
GCH1	Dystonia-parkinsonism	NM_000161.2	14	55312502	C	T	c.610G>A	p.Val204Ile	SSV (SNV)	24.5	VUS	13754943	0	4
GCH1	Dystonia-parkinsonism	NM_000161.2	14	55312505	C	T	c.607G>A	p.Gly203Arg	SSV (SNV)	26.3	P	16916037	0	1
GCH1	Dystonia-parkinsonism	NM_000161.2	14	55312513	G	C	c.599C>G	p.Ala200Gly	SSV (SNV)	22.4	VUS	169853313	0	1
GCH1	Dystonia-parkinsonism	NM_000161.2	14	55312519	C	T	c.593G>A	p.Arg198Gln	SSV (SNV)	7.288	VUS	59145939	0	1
GCH1	Dystonia-parkinsonism	NM_000161.2	14	55312520	G	A	c.592C>T	p.Arg198Trp	SSV (SNV)	25.3	VUS	16877123	0	1
GCH1	Dystonia-parkinsonism	NM_000161.2	14	55312526	C	A	c.586G>T	p.Ala196Ser	SSV (SNV)	24.2	VUS	GCH1-1	0	1
GCH1	Dystonia-parkinsonism	NM_000161.2	14	55312540	A	C	c.572T>G	p.Val191Gly	SSV (SNV)	22.2	VUS	160973869	0	1
GCH1	Dystonia-parkinsonism	NM_000161.2	14	55312561	C	T	c.551G>A	p.Arg184His	SSV (SNV)	24.9	P	GCH1-3	0	1
GCH1	Dystonia-parkinsonism	NM_000161.2	14	55313834	T	A	c.524A>T	p.Tyr175Phe	SSV (SNV)	22.4	VUS	60208423	0	1
GCH1	Dystonia-parkinsonism	NM_000161.2	14	55326412	T	C	c.496A>G	p.Ser166Gly	SSV (SNV)	27.7	VUS	164563633	0	1
GCH1	Dystonia-parkinsonism	NM_000161.2	14	55326448	T	C	c.460A>G	p.Ile154Val	SSV (SNV)	20.4	VUS	161205938	0	1
GCH1	Dystonia-parkinsonism	NM_000161.2	14	55369044	A	G	c.338T>C	p.Ile113Thr	SSV (SNV)	23.3	VUS	175316653	0	1
GCH1	Dystonia-parkinsonism	NM_000161.2	14	55369048	T	C	c.334A>G	p.Thr112Ala	SSV (SNV)	23.1	VUS	57090239	0	2
GCH1	Dystonia-parkinsonism	NM_000161.2	14	55369054	G	C	c.328C>G	p.Gln110Glu	SSV (SNV)	19.98	VUS	11207064	0	5
GCH1	Dystonia-parkinsonism	NM_000161.2	14	55369108	G	T	c.274C>A	p.Leu92Ile	SSV (SNV)	23	VUS	35750757	0	2
GCH1	Dystonia-parkinsonism	NM_000161.2	14	55369126	G	T	c.256C>A	p.Pro86Thr	SSV (SNV)	20.8	VUS	163732325	0	1
GCH1	Dystonia-parkinsonism	NM_000161.2	14	55369176	G	A	c.206C>T	p.Pro69Leu	SSV (SNV)	23.5	VUS	11762916	0	9
GCH1	Dystonia-parkinsonism	NM_000161.2	14	55369249	T	A	c.133A>T	p.Lys45*	SSV (SNV)	34	LP	GCH1-4	0	1
GCH1	Dystonia-parkinsonism	NM_000161.2	14	55369276	C	T	c.106G>A	p.Ala36Thr	SSV (SNV)	11.39	VUS	166051314	0	1
GCH1	Dystonia-parkinsonism	NM_000161.2	14	55369283	G	C	c.99C>G	p.Ser33Arg	SSV (SNV)	13.02	VUS	31253575	0	1
GCH1	Dystonia-parkinsonism	NM_000161.2	14	55369360	C	T	c.22G>A	p.Ala8Thr	SSV (SNV)	9.461	VUS	60548811	0	1
GCH1	Dystonia-parkinsonism	NM_000161.2	14	55369366	C	A	c.16G>T	p.Val6Leu	SSV (SNV)	8.273	VUS	40370651	0	1
GCH1	Dystonia-parkinsonism	NM_000161.2	14	na	na	na	Ex.2 DEL	p.?	CNV	na	LP	GCH1-Ex.2 DEL	0	1
PLA2G6	Dystonia-parkinsonism	NM_003560.2	22	38508172	G	C	c.2417C>G	p.Pro806Arg	SSV (SNV)	23	VUS	17591956	0	8
PLA2G6	Dystonia-parkinsonism	NM_003560.2	22	38508211	C	T	c.2378G>A	p.Arg793His	SSV (SNV)	22.1	VUS	160543243	0	1
PLA2G6	Dystonia-parkinsonism	NM_003560.2	22	38508217	TCA	T	c.2370_2371delTG	p.Tyr790*	SSV (indel)	33	P	15200317	0	3
PLA2G6	Dystonia-parkinsonism	NM_003560.2	22	38508219	A	C	c.2370T>G	p.Tyr790*	SSV (SNV)	36	P	16867376	0	4
PLA2G6	Dystonia-parkinsonism	NM_003560.2	22	38508224	T	A	c.2365A>T	p.Ile789Phe	SSV (SNV)	24.1	VUS	126892333	0	1
PLA2G6	Dystonia-parkinsonism	NM_003560.2	22	38508230	C	G	c.2359G>C	p.Val787Leu	SSV (SNV)	19.15	VUS	80746865	0	1
PLA2G6	Dystonia-parkinsonism	NM_003560.2	22	38508510	C	T	c.2276+1G>A	p.?	SSV (SNV)	33	LP	16928545	0	1
PLA2G6	Dystonia-parkinsonism	NM_003560.2	22	38508527	C	T	c.2260G>A	p.Gly754Ser	SSV (SNV)	21.3	VUS	64483074	0	2
PLA2G6	Dystonia-parkinsonism	NM_003560.2	22	38508536	C	T	c.2251G>A	p.Glu751Lys	SSV (SNV)	25	P	16867354	0	1
PLA2G6	Dystonia-parkinsonism	NM_003560.2	22	38508547	C	T	c.2240G>A	p.Arg747Gln	SSV (SNV)	26	VUS	32109532	0	1
PLA2G6	Dystonia-parkinsonism	NM_003560.2	22	38508565	C	T	c.2222G>A	p.Arg741Gln	SSV (SNV)	25.3	P	16878487	0	2
PLA2G6	Dystonia-parkinsonism	NM_003560.2	22	38509534	A	G	c.2162T>C	p.Val721Ala	SSV (SNV)	21.3	VUS	11712475	0	2
PLA2G6	Dystonia-parkinsonism	NM_003560.2	22	38509558	T	C	c.2138A>G	p.Asn713Ser	SSV (SNV)	19.94	VUS	51805966	0	1
PLA2G6	Dystonia-parkinsonism	NM_003560.2	22	38509567	C	T	c.2129G>A	p.Arg710His	SSV (SNV)	31	VUS	22207157	0	1
PLA2G6	Dystonia-parkinsonism	NM_003560.2	22	38509661	C	T	c.2035G>A	p.Gly679Ser	SSV (SNV)	32	VUS	83095012	0	1
PLA2G6	Dystonia-parkinsonism	NM_003560.2	22	38511536	T	C	c.2032A>G	p.Lys678Glu	SSV (SNV)	22.9	VUS	52010466	0	1
PLA2G6	Dystonia-parkinsonism	NM_003560.2	22	38511538	C	A	c.2030G>T	p.Arg677Leu	SSV (SNV)	22.9	VUS	37382067	0	1
PLA2G6	Dystonia-parkinsonism	NM_003560.2	22	38511575	T	C	c.1993A>G	p.Met665Val	SSV (SNV)	24.5	VUS	157693796	0	1
PLA2G6	Dystonia-parkinsonism	NM_003560.2	22	38511665	G	A	c.1903C>T	p.Arg635*	SSV (SNV)	41	P	16867351	0	2
PLA2G6	Dystonia-parkinsonism	NM_003560.2	22	38512112	C	T	c.1849G>A	p.Val617Ile	SSV (SNV)	0.46	VUS	64778637	0	4
PLA2G6	Dystonia-parkinsonism	NM_003560.2	22	38512126	C	A	c.1835G>T	p.Arg612Leu	SSV (SNV)	22.4	VUS	16727668	0	3
PLA2G6	Dystonia-parkinsonism	NM_003560.2	22	38512135	C	T	c.1826G>A	p.Arg609Gln	SSV (SNV)	20.8	VUS	126441747	0	2
PLA2G6	Dystonia-parkinsonism	NM_003560.2	22	38512190	C	T	c.1771C>T	p.Arg591Trp	SSV (SNV)	26.2	P	PLA2G6-3	0	1
PLA2G6	Dystonia-parkinsonism	NM_003560.2	22	38512205	C	T	c.1756G>A	p.Gly586Arg	SSV (SNV)	28	P	16941149	0	1
PLA2G6	Dystonia-parkinsonism	NM_003560.2	22	38516776	T	C	c.1732A>G	p.Arg578Gly	SSV (SNV)	24.1	VUS	41725847	0	1
PLA2G6	Dystonia-parkinsonism	NM_003560.2	22	38516784	G	A	c.1724C>T	p.Thr575Met	SSV (SNV)	29.5	VUS	13856124	0	4
PLA2G6	Dystonia-parkinsonism	NM_003560.2	22	38516822	C	A	c.1686G>T	p.Glu562Asp	SSV (SNV)	15.77	VUS	51395854	0	1
PLA2G6	Dystonia-parkinsonism	NM_003560.2	22	38516850	C	T	c.1658G>A	p.Arg553Lys	SSV (SNV)	25.8	VUS	167658100	0	2
PLA2G6	Dystonia-parkinsonism	NM_003560.2	22	38516860	G	A	c.1648C>T	p.Arg550Trp	SSV (SNV)	32	VUS	161205916	0	1
PLA2G6	Dystonia-parkinsonism	NM_003560.2	22	38516871	T	C	c.1637A>G	p.Asp546Gly	SSV (SNV)	32	VUS	153160928	0	1
PLA2G6	Dystonia-parkinsonism	NM_003560.2	22	38516880	C	T	c.1628G>A	p.Arg543His	SSV (SNV)	26.1	VUS	61412992	0	2
PLA2G6	Dystonia-parkinsonism	NM_003560.2	22	38516895	C	T	c.1613G>A	p.Arg538His	SSV (SNV)	26.1	P	37382069	0	1
PLA2G6	Dystonia-parkinsonism	NM_003560.2	22	38516906	C	T	c.1602G>A	p.Met534Ile	SSV (SNV)	25.2	LP	PLA2G6-4	0	1
PLA2G6	Dystonia-parkinsonism	NM_003560.2	22	38516908	T	C	c.1600A>G	p.Met534Val	SSV (SNV)	23.5	VUS	35192261	0	1
PLA2G6	Dystonia-parkinsonism	NM_003560.2	22	38519120	C	T	c.1573G>A	p.Ala525Thr	SSV (SNV)	31	VUS	41886566	0	1
PLA2G6	Dystonia-parkinsonism	NM_003560.2	22	38519170	G	A	c.1523C>T	p.Thr508Ile	SSV (SNV)	19.05	VUS	138501023	0	1
PLA2G6	Dystonia-parkinsonism	NM_003560.2	22	38519194	A	G	c.1499T>C	p.Ile500Thr	SSV (SNV)	27.1	VUS	157693599	0	1
PLA2G6	Dystonia-parkinsonism	NM_003560.2	22	38519198	C	T	c.1495G>A	p.Ala499Thr	SSV (SNV)	25.6	LP	52010469	2	0
PLA2G6	Dystonia-parkinsonism	NM_003560.2	22	38519230	A	C	c.1463T>G	p.Val488Gly	SSV (SNV)	28.4	VUS	16867375	0	1
PLA2G6	Dystonia-parkinsonism	NM_003560.2	22	38519258	G	A	c.1435C>T	p.His479Tyr	SSV (SNV)	21.8	VUS	167657800	0	1
PLA2G6	Dystonia-parkinsonism	NM_003560.2	22	38519261	C	T	c.1432G>A	p.Asp478Asn	SSV (SNV)	24.8	VUS	114730389	0	2
PLA2G6	Dystonia-parkinsonism	NM_003560.2	22	38522378	G	A	c.1427C>T	p.Thr476Ile	SSV (SNV)	11.88	VUS	19640462	0	2
PLA2G6	Dystonia-parkinsonism	NM_003560.2	22	38522379	T	C	c.1426A>G	p.Thr476Ala	SSV (SNV)	22.2	VUS	39708447	0	1
PLA2G6	Dystonia-parkinsonism	NM_003560.2	22	38522381	C	T	c.1424G>A	p.Arg475Gln	SSV (SNV)	23.5	VUS	14049502	0	6
PLA2G6	Dystonia-parkinsonism	NM_003560.2	22	38522397	T	C	c.1408A>G	p.Met470Val	SSV (SNV)	12.27	VUS	11783443	0	12
PLA2G6	Dystonia-parkinsonism	NM_003560.2	22	38522423	C	T	c.1382G>A	p.Arg461Gln	SSV (SNV)	22.5	VUS	92441331	0	1
PLA2G6	Dystonia-parkinsonism	NM_003560.2	22	38522424	G	A	c.1381C>T	p.Arg461Trp	SSV (SNV)	27.4	VUS	10930094	0	2
PLA2G6	Dystonia-parkinsonism	NM_003560.2	22	38522430	G	A	c.1375C>T	p.Arg459Trp	SSV (SNV)	26.4	VUS	36459842	0	1
PLA2G6	Dystonia-parkinsonism	NM_003560.2	22	38524399	C	T	c.1225G>A	p.Val409Met	SSV (SNV)	18.58	VUS	13260197	0	1
PLA2G6	Dystonia-parkinsonism	NM_003560.2	22	38524410	A	G	c.1214T>C	p.Leu405Pro	SSV (SNV)	26.7	VUS	152926735	0	1
PLA2G6	Dystonia-parkinsonism	NM_003560.2	22	38524419	A	T	c.1205T>A	p.Ile402Asn	SSV (SNV)	25.8	VUS	96963557	0	3
PLA2G6	Dystonia-parkinsonism	NM_003560.2	22	38525460	C	T	c.1186+1G>A	(two different products) 20584031	SSV (SNV)	33	P	16931949	0	1
PLA2G6	Dystonia-parkinsonism	NM_003560.2	22	38525508	T	C	c.1139A>G	p.Asn380Ser	SSV (SNV)	26	VUS	167991826	0	1
PLA2G6	Dystonia-parkinsonism	NM_003560.2	22	38525511	G	A	c.1136C>T	p.Pro379Leu	SSV (SNV)	20.9	VUS	21134808	0	1
PLA2G6	Dystonia-parkinsonism	NM_003560.2	22	38528852	G	A	c.1063C>T	p.His355Tyr	SSV (SNV)	27.4	VUS	23474060	0	1
PLA2G6	Dystonia-parkinsonism	NM_003560.2	22	38528867	C	T	c.1048G>A	p.Gly350Ser	SSV (SNV)	24.5	VUS	13394187	0	1
PLA2G6	Dystonia-parkinsonism	NM_003560.2	22	38528876	C	T	c.1039G>A	p.Gly347Arg	SSV (SNV)	26.6	LP	16867359	0	1
PLA2G6	Dystonia-parkinsonism	NM_003560.2	22	38528924	C	T	c.991G>A	p.Asp331Asn	SSV (SNV)	24.7	LP	64869142	0	3
PLA2G6	Dystonia-parkinsonism	NM_003560.2	22	38528956	G	A	c.959C>T	p.Ala320Val	SSV (SNV)	28.4	VUS	165304158	0	1
PLA2G6	Dystonia-parkinsonism	NM_003560.2	22	38528959	G	A	c.956C>T	p.Thr319Met	SSV (SNV)	22.8	VUS	11650844	0	4
PLA2G6	Dystonia-parkinsonism	NM_003560.2	22	38528999	G	A	c.916C>T	p.Arg306Trp	SSV (SNV)	23.8	VUS	128116807	0	1
PLA2G6	Dystonia-parkinsonism	NM_003560.2	22	38529014	G	A	c.901C>T	p.Arg301Cys	SSV (SNV)	32	VUS	26670184	0	2
PLA2G6	Dystonia-parkinsonism	NM_003560.2	22	38529017	C	T	c.898G>A	p.Ala300Thr	SSV (SNV)	22	VUS	15996696	0	4
PLA2G6	Dystonia-parkinsonism	NM_003560.2	22	38531035	GC	G	c.853del	p.Arg285Valfs*20	SSV (indel)		LP	PLA2G6-1	0	1
PLA2G6	Dystonia-parkinsonism	NM_003560.2	22	38531041	T	C	c.848A>G	p.Asp283Gly	SSV (SNV)	29.4	LP	PLA2G6-2	0	1
PLA2G6	Dystonia-parkinsonism	NM_003560.2	22	38535985	T	C	c.797+4A>G	p.?	SSV (SNV)	18.61	VUS	160974010	0	1
PLA2G6	Dystonia-parkinsonism	NM_003560.2	22	38535998	G	C	c.788C>G	p.Ser263Cys	SSV (SNV)	22.3	VUS	153160972	0	1
PLA2G6	Dystonia-parkinsonism	NM_003560.2	22	38536013	G	A	c.773C>T	p.Ser258Leu	SSV (SNV)	20.1	VUS	11910155	0	11
PLA2G6	Dystonia-parkinsonism	NM_003560.2	22	38536035	G	T	c.751C>A	p.Pro251Thr	SSV (SNV)	14.1	VUS	60304450	0	1
PLA2G6	Dystonia-parkinsonism	NM_003560.2	22	38536076	C	T	c.710G>A	p.Arg237His	SSV (SNV)	22.2	VUS	19085879	0	4
PLA2G6	Dystonia-parkinsonism	NM_003560.2	22	38536106	G	A	c.680C>T	p.Ala227Val	SSV (SNV)	26.4	LP	59149288	0	1
PLA2G6	Dystonia-parkinsonism	NM_003560.2	22	38536128	C	G	c.658G>C	p.Gly220Arg	SSV (SNV)	28	VUS	14965526	0	1
PLA2G6	Dystonia-parkinsonism	NM_003560.2	22	38539174	C	T	c.547G>A	p.Asp183Asn	SSV (SNV)	26.4	VUS	37632594	0	1
PLA2G6	Dystonia-parkinsonism	NM_003560.2	22	38539200	T	C	c.521A>G	p.Tyr174Cys	SSV (SNV)	24	VUS	163732939	0	1
PLA2G6	Dystonia-parkinsonism	NM_003560.2	22	38539236	T	C	c.485A>G	p.Lys162Arg	SSV (SNV)	20.2	VUS	128703240	0	1
PLA2G6	Dystonia-parkinsonism	NM_003560.2	22	38539240	G	A	c.481C>T	p.Arg161Cys	SSV (SNV)	32	VUS	50606816	0	3
PLA2G6	Dystonia-parkinsonism	NM_003560.2	22	38539251	T	C	c.470A>G	p.His157Arg	SSV (SNV)	25.7	VUS	16867350	0	1
PLA2G6	Dystonia-parkinsonism	NM_003560.2	22	38539273	C	T	c.448G>A	p.Glu150Lys	SSV (SNV)	24.2	VUS	50180853	0	2
PLA2G6	Dystonia-parkinsonism	NM_003560.2	22	38539282	C	T	c.439G>A	p.Ala147Thr	SSV (SNV)	11.21	VUS	16867357	0	6
PLA2G6	Dystonia-parkinsonism	NM_003560.2	22	38539298	G	A	c.426-3C>T	p.?	SSV (SNV)	22	VUS	128869998	0	1
PLA2G6	Dystonia-parkinsonism	NM_003560.2	22	38541454	C	T	c.416G>A	p.Arg139His	SSV (SNV)	20.8	VUS	11790550	0	22
PLA2G6	Dystonia-parkinsonism	NM_003560.2	22	38541475	C	T	c.395G>A	p.Arg132His	SSV (SNV)	23.3	VUS	11732329	0	1
PLA2G6	Dystonia-parkinsonism	NM_003560.2	22	38541491	C	T	c.379G>A	p.Val127Met	SSV (SNV)	25.4	VUS	50870824	0	1
PLA2G6	Dystonia-parkinsonism	NM_003560.2	22	38541545	G	C	c.325C>G	p.His109Asp	SSV (SNV)	22.9	VUS	14808046	0	18
PLA2G6	Dystonia-parkinsonism	NM_003560.2	22	38541604	G	T	c.266C>A	p.Ser89Tyr	SSV (SNV)	20.3	VUS	163876203	0	2
PLA2G6	Dystonia-parkinsonism	NM_003560.2	22	38541634	T	G	c.236A>C	p.Asp79Ala	SSV (SNV)	17.69	VUS	83087913	0	1
PLA2G6	Dystonia-parkinsonism	NM_003560.2	22	38565247	T	C	c.187A>G	p.Arg63Gly	SSV (SNV)	18.72	VUS	11472015	0	4
PLA2G6	Dystonia-parkinsonism	NM_003560.2	22	38565256	C	T	c.178G>A	p.Val60Ile	SSV (SNV)	16.07	VUS	21513960	0	1
PLA2G6	Dystonia-parkinsonism	NM_003560.2	22	38565276	C	A	c.158G>T	p.Arg53Leu	SSV (SNV)	23.2	VUS	163875979	0	1
PLA2G6	Dystonia-parkinsonism	NM_003560.2	22	38565277	G	A	c.157C>T	p.Arg53Cys	SSV (SNV)	24.9	VUS	25530149	0	2
PLA2G6	Dystonia-parkinsonism	NM_003560.2	22	38565318	C	T	c.116G>A	p.Arg39Gln	SSV (SNV)	15.73	VUS	16878240	0	3
PLA2G6	Dystonia-parkinsonism	NM_003560.2	22	38565319	G	A	c.115C>T	p.Arg39Trp	SSV (SNV)	23.1	VUS	38509084	0	1
PLA2G6	Dystonia-parkinsonism	NM_003560.2	22	38565325	G	A	c.109C>T	p.Arg37*	SSV (SNV)	35	P	16867378	0	2
PLA2G6	Dystonia-parkinsonism	NM_003560.2	22	38565330	C	A	c.104G>T	p.Ser35Ile	SSV (SNV)	10.86	VUS	165304491	0	1
PLA2G6	Dystonia-parkinsonism	NM_003560.2	22	38565333	G	A	c.101C>T	p.Ser34Leu	SSV (SNV)	11.52	VUS	15653485	0	7
PLA2G6	Dystonia-parkinsonism	NM_003560.2	22	38565343	C	T	c.91G>A	p.Asp31Asn	SSV (SNV)	14.89	VUS	24064362	0	6
PLA2G6	Dystonia-parkinsonism	NM_003560.2	22	38565367	G	A	c.67C>T	p.Arg23Trp	SSV (SNV)	29.3	VUS	35280205	0	1
PLA2G6	Dystonia-parkinsonism	NM_003560.2	22	38565418	G	A	c.16C>T	p.Arg6Cys	SSV (SNV)	24.8	VUS	11476580	0	4
PLA2G6	Dystonia-parkinsonism	NM_003560.2	22	na	na	na	Ex.14-16 DEL	p.?	CNV	na	LP	PLA2G6-Ex.14-16 DEL	0	2
PLA2G6	Dystonia-parkinsonism	NM_003560.2	22	na	na	na	Ex.4-7 DUP	p.?	CNV	na	LP	PLA2G6-Ex.4-7 DUP	0	1
SLC30A10	Dystonia-parkinsonism	NM_018713.2	1	220088801	G	A	c.1448C>T	p.Thr483Met	SSV (SNV)	25	VUS	21354764	0	1
SLC30A10	Dystonia-parkinsonism	NM_018713.2	1	220088828	T	C	c.1421A>G	p.Gln474Arg	SSV (SNV)	13.25	VUS	152926656	0	2
SLC30A10	Dystonia-parkinsonism	NM_018713.2	1	220088898	T	C	c.1351A>G	p.Arg451Gly	SSV (SNV)	3.853	VUS	52470344	0	1
SLC30A10	Dystonia-parkinsonism	NM_018713.2	1	220088954	T	C	c.1295A>G	p.Asn432Ser	SSV (SNV)	16.01	VUS	11452687	0	1
SLC30A10	Dystonia-parkinsonism	NM_018713.2	1	220088976	C	T	c.1273G>A	p.Val425Ile	SSV (SNV)	14.69	VUS	40253025	0	1
SLC30A10	Dystonia-parkinsonism	NM_018713.2	1	220088979	G	A	c.1270C>T	p.His424Tyr	SSV (SNV)	20.4	VUS	11922440	0	4
SLC30A10	Dystonia-parkinsonism	NM_018713.2	1	220088999	G	A	c.1250C>T	p.Pro417Leu	SSV (SNV)	20.7	VUS	88062153	0	1
SLC30A10	Dystonia-parkinsonism	NM_018713.2	1	220089036	T	A	c.1213A>T	p.Ile405Phe	SSV (SNV)	24.2	VUS	153160974	0	1
SLC30A10	Dystonia-parkinsonism	NM_018713.2	1	220089131	G	T	c.1118C>A	p.Ala373Glu	SSV (SNV)	12.4	VUS	12836046	0	8
SLC30A10	Dystonia-parkinsonism	NM_018713.2	1	220089201	G	A	c.1048C>T	p.His350Tyr	SSV (SNV)	27.2	VUS	151531747	0	1
SLC30A10	Dystonia-parkinsonism	NM_018713.2	1	220089288	T	G	c.961A>C	p.Ser321Arg	SSV (SNV)	18.55	VUS	155330563	0	1
SLC30A10	Dystonia-parkinsonism	NM_018713.2	1	220091648	C	T	c.907G>A	p.Ala303Thr	SSV (SNV)	22.9	VUS	24016464	0	2
SLC30A10	Dystonia-parkinsonism	NM_018713.2	1	220091782	G	A	c.773C>T	p.Thr258Met	SSV (SNV)	27.1	VUS	16408022	0	1
SLC30A10	Dystonia-parkinsonism	NM_018713.2	1	220091798	C	T	c.757G>A	p.Val253Met	SSV (SNV)	27.5	VUS	21251691	0	3
SLC30A10	Dystonia-parkinsonism	NM_018713.2	1	220100385	C	T	c.703G>A	p.Ala235Thr	SSV (SNV)	28	VUS	130717719	0	1
SLC30A10	Dystonia-parkinsonism	NM_018713.2	1	220100408	A	C	c.680T>G	p.Met227Arg	SSV (SNV)	12.49	VUS	50803879	0	2
SLC30A10	Dystonia-parkinsonism	NM_018713.2	1	220101185	T	A	c.598A>T	p.Arg200Trp	SSV (SNV)	23.6	VUS	153716629	0	1
SLC30A10	Dystonia-parkinsonism	NM_018713.2	1	220101202	C	T	c.581G>A	p.Arg194Gln	SSV (SNV)	14.14	VUS	22063146	0	1
SLC30A10	Dystonia-parkinsonism	NM_018713.2	1	220101334	C	T	c.449G>A	p.Arg150His	SSV (SNV)	14.19	VUS	130785152	0	1
SLC30A10	Dystonia-parkinsonism	NM_018713.2	1	220101347	G	C	c.436C>G	p.Arg146Gly	SSV (SNV)	17.67	VUS	SLC30A10-1	0	1
SLC30A10	Dystonia-parkinsonism	NM_018713.2	1	220101437	C	A	c.346G>T	p.Val116Leu	SSV (SNV)	24.9	VUS	79484851	0	1
SLC30A10	Dystonia-parkinsonism	NM_018713.2	1	220101482	C	T	c.301G>A	p.Val101Met	SSV (SNV)	23.2	VUS	16416573	0	2
SLC30A10	Dystonia-parkinsonism	NM_018713.2	1	220101499	G	A	c.284C>T	p.Thr95Ile	SSV (SNV)	28.2	VUS	11271245	0	8
SLC30A10	Dystonia-parkinsonism	NM_018713.2	1	220101503	A	C	c.280T>G	p.Phe94Val	SSV (SNV)	29.6	VUS	165303567	0	1
SLC30A10	Dystonia-parkinsonism	NM_018713.2	1	220101514	G	A	c.269C>T	p.Thr90Ile	SSV (SNV)	23.1	VUS	16342734	0	13
SLC30A10	Dystonia-parkinsonism	NM_018713.2	1	220101605	T	G	c.178A>C	p.Ile60Leu	SSV (SNV)	18.19	VUS	98091330	0	1
SLC30A10	Dystonia-parkinsonism	NM_018713.2	1	220101695	A	G	c.88T>C	p.Tyr30His	SSV (SNV)	23.2	VUS	167991816	0	1
SLC30A10	Dystonia-parkinsonism	NM_018713.2	1	na	na	na	Ex.2-4 dup	p.?	CNV	na	VUS	SLC30A10-Ex.2-4 DUP	0	1
SLC30A10	Dystonia-parkinsonism	NM_018713.2	1	na	na	na	Entire gene dup	p.?	CNV	na	VUS	SLC30A10-Entire gene DUP	0	5
SLC30A10	Dystonia-parkinsonism	NM_018713.2	1	na	na	na	Ex.1-4 dup	p.?	CNV	na	VUS	SLC30A10-Ex.1-4 DUP	0	4
SLC6A3	Dystonia-parkinsonism	NM_001044.4	5	1394856	C	G	c.1857G>C	p.Lys619Asn	SSV (SNV)	18.58	VUS	51780877	0	9
SLC6A3	Dystonia-parkinsonism	NM_001044.4	5	1394869	C	T	c.1844G>A	p.Arg615His	SSV (SNV)	21.7	VUS	14711822	0	2
SLC6A3	Dystonia-parkinsonism	NM_001044.4	5	1394870	G	A	c.1843C>T	p.Arg615Cys)	SSV (SNV)	29.4	VUS	SLC6A3-1	0	1
SLC6A3	Dystonia-parkinsonism	NM_001044.4	5	1401040	C	T	c.1829G>A	p.Arg610His	SSV (SNV)	26.3	VUS	36847622	0	1
SLC6A3	Dystonia-parkinsonism	NM_001044.4	5	1401044	C	T	c.1825G>A	p.Val609Met	SSV (SNV)	24	VUS	21361096	0	1
SLC6A3	Dystonia-parkinsonism	NM_001044.4	5	1401059	C	T	c.1810G>A	p.Val604Met	SSV (SNV)	17.02	VUS	159151473	0	2
SLC6A3	Dystonia-parkinsonism	NM_001044.4	5	1401064	T	C	c.1805A>G	p.Glu602Gly	SSV (SNV)	10.64	VUS	11711754	0	9
SLC6A3	Dystonia-parkinsonism	NM_001044.4	5	1403038	T	A	c.1766A>T	p.Glu589Val	SSV (SNV)	32	VUS	12736318	0	5
SLC6A3	Dystonia-parkinsonism	NM_001044.4	5	1403111	C	T	c.1693G>A	p.Ala565Thr	SSV (SNV)	22.9	VUS	66647279	0	1
SLC6A3	Dystonia-parkinsonism	NM_001044.4	5	1403128	G	A	c.1676C>T	p.Ala559Val	SSV (SNV)	14.1	VUS	16849693	0	21
SLC6A3	Dystonia-parkinsonism	NM_001044.4	5	1409204	C	A	c.1435G>T	p.Ala479Ser	SSV (SNV)	23.5	VUS	53072121	0	2
SLC6A3	Dystonia-parkinsonism	NM_001044.4	5	1409844	C	T	c.1390G>A	p.Val464Ile	SSV (SNV)	20.8	VUS	11919846	0	10
SLC6A3	Dystonia-parkinsonism	NM_001044.4	5	1409870	G	A	c.1364C>T	p.Ala455Val	SSV (SNV)	15.77	VUS	120447561	0	2
SLC6A3	Dystonia-parkinsonism	NM_001044.4	5	1411366	C	T	c.1261G>A	p.Asp421Asn	SSV (SNV)	27.6	LP	37383115	0	1
SLC6A3	Dystonia-parkinsonism	NM_001044.4	5	1414895	G	A	c.1067C>T	p.Thr356Met	SSV (SNV)	26.7	VUS	16950693	0	1
SLC6A3	Dystonia-parkinsonism	NM_001044.4	5	1414926	C	T	c.1036G>A	p.Ala346Thr	SSV (SNV)	23.5	VUS	19099167	0	7
SLC6A3	Dystonia-parkinsonism	NM_001044.4	5	1420713	C	T	c.898G>A	p.Val300Ile	SSV (SNV)	15.61	VUS	36739142	0	4
SLC6A3	Dystonia-parkinsonism	NM_001044.4	5	1420719	G	C	c.892C>G	p.Leu298Val	SSV (SNV)	22.8	VUS	168829636	0	1
SLC6A3	Dystonia-parkinsonism	NM_001044.4	5	1420724	G	A	c.887C>T	p.Ala296Val	SSV (SNV)	19.24	VUS	155330632	0	1
SLC6A3	Dystonia-parkinsonism	NM_001044.4	5	1420727	C	T	c.884G>A	p.Arg295Lys	SSV (SNV)	11.6	VUS	61871669	0	2
SLC6A3	Dystonia-parkinsonism	NM_001044.4	5	1432648	C	A	c.584G>T	p.Gly195Val	SSV (SNV)	4.426	VUS	14836365	0	5
SLC6A3	Dystonia-parkinsonism	NM_001044.4	5	1432649	C	T	c.583G>A	p.Gly195Ser	SSV (SNV)	0.324	VUS	158854909	0	1
SLC6A3	Dystonia-parkinsonism	NM_001044.4	5	1432652	G	A	c.580C>T	p.Pro194Ser	SSV (SNV)	0.001	VUS	26064287	0	2
SLC6A3	Dystonia-parkinsonism	NM_001044.4	5	1432733	G	A	c.499C>T	p.Leu167Phe	SSV (SNV)	15.47	VUS	13697086	0	15
SLC6A3	Dystonia-parkinsonism	NM_001044.4	5	1441507	C	T	c.385G>A	p.Ala129Thr	SSV (SNV)	23.5	VUS	15238478	0	7
SLC6A3	Dystonia-parkinsonism	NM_001044.4	5	1443111	C	T	c.202G>A	p.Asp68Asn	SSV (SNV)	27.6	VUS	154371569	0	1
SLC6A3	Dystonia-parkinsonism	NM_001044.4	5	1443158	T	C	c.155A>G	p.Gln52Arg	SSV (SNV)	5.675	VUS	169853962	0	1
SLC6A3	Dystonia-parkinsonism	NM_001044.4	5	1443161	C	T	c.152G>A	p.Arg51Gln	SSV (SNV)	11.25	VUS	41482040	0	1
SLC6A3	Dystonia-parkinsonism	NM_001044.4	5	1443199	G	C	c.114C>G	p.Asn38Lys	SSV (SNV)	11.04	VUS	37038620	0	1
SLC6A3	Dystonia-parkinsonism	NM_001044.4	5	1443240	C	T	c.73G>A	p.Gly25Ser	SSV (SNV)	12.84	VUS	158854738	0	1
SLC6A3	Dystonia-parkinsonism	NM_001044.4	5	1443243	C	T	c.70G>A	p.Val24Met	SSV (SNV)	0.003	VUS	34714057	0	4
SLC6A3	Dystonia-parkinsonism	NM_001044.4	5	na	na	na	Entire gene DUP	p.?	CNV	na	VUS	SLC6A3-Entire gene DUP	0	1
PDE8B	Neurodegenerative disorders that may include (atypical) parkinsonism	NM_003719.3	5	76506813	C	A	c.63C>A	p.Asp21Glu	SSV (SNV)	14	VUS	60820589	0	1
PDE8B	Neurodegenerative disorders that may include (atypical) parkinsonism	NM_003719.3	5	76506841	A	G	c.91A>G	p.Ser31Gly	SSV (SNV)	11.54	VUS	50505854	0	1
PDE8B	Neurodegenerative disorders that may include (atypical) parkinsonism	NM_003719.3	5	76506939	C	G	c.189C>G	p.Ser63Arg	SSV (SNV)	14.95	VUS	173869120	0	1
PDE8B	Neurodegenerative disorders that may include (atypical) parkinsonism	NM_003719.3	5	76506958	G	T	c.208G>T	p.Ala70Ser	SSV (SNV)	15.06	VUS	123006305	0	1
PDE8B	Neurodegenerative disorders that may include (atypical) parkinsonism	NM_003719.3	5	76506968	A	C	c.218A>C	p.Glu73Ala	SSV (SNV)	18.98	VUS	92511327	0	1
PDE8B	Neurodegenerative disorders that may include (atypical) parkinsonism	NM_003719.3	5	76506994	T	A	c.244T>A	p.Ser82Thr	SSV (SNV)	14.4	VUS	151945728	0	1
PDE8B	Neurodegenerative disorders that may include (atypical) parkinsonism	NM_003719.3	5	76506997	G	C	c.247G>C	p.Ala83Pro	SSV (SNV)	16.56	VUS	64376564	0	1
PDE8B	Neurodegenerative disorders that may include (atypical) parkinsonism	NM_003719.3	5	76507045	A	T	c.295A>T	p.Ser99Cys	SSV (SNV)	21.2	VUS	81607660	0	1
PDE8B	Neurodegenerative disorders that may include (atypical) parkinsonism	NM_003719.3	5	76507051	G	A	c.301G>A	p.Ala101Thr	SSV (SNV)	21.3	VUS	152716626	0	1
PDE8B	Neurodegenerative disorders that may include (atypical) parkinsonism	NM_003719.3	5	76607840	C	T	c.361C>T	p.Arg121Cys	SSV (SNV)	22.9	VUS	18744527	0	2
PDE8B	Neurodegenerative disorders that may include (atypical) parkinsonism	NM_003719.3	5	76621398	G	A	c.434G>A	p.Ser145Asn	SSV (SNV)	24.4	VUS	160544895	0	1
PDE8B	Neurodegenerative disorders that may include (atypical) parkinsonism	NM_003719.3	5	76621481	C	A	c.517C>A	p.Leu173Ile	SSV (SNV)	23	VUS	153870801	0	1
PDE8B	Neurodegenerative disorders that may include (atypical) parkinsonism	NM_003719.3	5	76633107	A	C	c.764A>C	p.Glu255Ala	SSV (SNV)	22.4	VUS	41496319	0	1
PDE8B	Neurodegenerative disorders that may include (atypical) parkinsonism	NM_003719.3	5	76640754	C	G	c.874C>G	p.Gln292Glu	SSV (SNV)	31	VUS	52654537	0	1
PDE8B	Neurodegenerative disorders that may include (atypical) parkinsonism	NM_003719.3	5	76645315	T	G	c.948T>G	p.Asp316Glu	SSV (SNV)	13.35	VUS	160810480	0	1
PDE8B	Neurodegenerative disorders that may include (atypical) parkinsonism	NM_003719.3	5	76645322	A	G	c.955A>G	p.Lys319Glu	SSV (SNV)	23	VUS	151235173	0	1
PDE8B	Neurodegenerative disorders that may include (atypical) parkinsonism	NM_003719.3	5	76645328	G	A	c.961G>A	p.Asp321Asn	SSV (SNV)	29.7	VUS	128896545	0	1
PDE8B	Neurodegenerative disorders that may include (atypical) parkinsonism	NM_003719.3	5	76645329	A	G	c.962A>G	p.Asp321Gly	SSV (SNV)	29.5	VUS	169588732	0	1
PDE8B	Neurodegenerative disorders that may include (atypical) parkinsonism	NM_003719.3	5	76645332	A	C	c.965A>C	p.Lys322Thr	SSV (SNV)	24.9	VUS	169853778	0	1
PDE8B	Neurodegenerative disorders that may include (atypical) parkinsonism	NM_003719.3	5	76645338	G	A	c.971G>A	p.Arg324Gln	SSV (SNV)	23.5	VUS	57731107	0	1
PDE8B	Neurodegenerative disorders that may include (atypical) parkinsonism	NM_003719.3	5	76645367	T	C	c.1000T>C	p.Cys334Arg	SSV (SNV)	24.5	VUS	11409647	0	1
PDE8B	Neurodegenerative disorders that may include (atypical) parkinsonism	NM_003719.3	5	76646918	G	A	c.1046G>A	p.Arg349Gln	SSV (SNV)	32	VUS	157875605	0	1
PDE8B	Neurodegenerative disorders that may include (atypical) parkinsonism	NM_003719.3	5	76649165	T	A	c.1107-6T>A	p.?	SSV (SNV)	19.63	VUS	31186270	0	2
PDE8B	Neurodegenerative disorders that may include (atypical) parkinsonism	NM_003719.3	5	76696089	G	A	c.1184G>A	p.Arg395His	SSV (SNV)	22.5	VUS	48992953	0	1
PDE8B	Neurodegenerative disorders that may include (atypical) parkinsonism	NM_003719.3	5	76696104	A	G	c.1199A>G	p.Asn400Ser	SSV (SNV)	17.02	VUS	34707666	0	4
PDE8B	Neurodegenerative disorders that may include (atypical) parkinsonism	NM_003719.3	5	76700554	C	T	c.1220C>T	p.Ser407Leu	SSV (SNV)	23.8	VUS	65273690	0	1
PDE8B	Neurodegenerative disorders that may include (atypical) parkinsonism	NM_003719.3	5	76703224	G	A	c.1307G>A	p.Arg436His	SSV (SNV)	23.6	VUS	170818515	0	1
PDE8B	Neurodegenerative disorders that may include (atypical) parkinsonism	NM_003719.3	5	76703226	C	T	c.1309C>T	p.Arg437Cys	SSV (SNV)	32	VUS	10999459	0	6
PDE8B	Neurodegenerative disorders that may include (atypical) parkinsonism	NM_003719.3	5	76707939	C	T	c.1591C>T	p.His531Tyr	SSV (SNV)	24.8	VUS	154614272	0	1
PDE8B	Neurodegenerative disorders that may include (atypical) parkinsonism	NM_003719.3	5	76707960	A	G	c.1612A>G	p.Ile538Val	SSV (SNV)	2.163	VUS	50870805	0	1
PDE8B	Neurodegenerative disorders that may include (atypical) parkinsonism	NM_003719.3	5	76708995	A	G	c.1772A>G	p.Asn591Ser	SSV (SNV)	20.6	VUS	169853205	0	1
PDE8B	Neurodegenerative disorders that may include (atypical) parkinsonism	NM_003719.3	5	76709064	A	G	c.1841A>G	p.Tyr614Cys	SSV (SNV)	29.2	VUS	164022691	0	1
PDE8B	Neurodegenerative disorders that may include (atypical) parkinsonism	NM_003719.3	5	76714054	G	A	c.1912G>A	p.Gly638Arg	SSV (SNV)	25.4	VUS	164501924	0	1
PDE8B	Neurodegenerative disorders that may include (atypical) parkinsonism	NM_003719.3	5	76714075	G	A	c.1933G>A	p.Glu645Lys	SSV (SNV)	25.6	VUS	146705102	0	1
PDE8B	Neurodegenerative disorders that may include (atypical) parkinsonism	NM_003719.3	5	76714168	G	A	c.2026G>A	p.Val676Met	SSV (SNV)	27.1	VUS	50737040	0	2
PDE8B	Neurodegenerative disorders that may include (atypical) parkinsonism	NM_003719.3	5	76714231	G	A	c.2089G>A	p.Val697Ile	SSV (SNV)	17.88	VUS	16898749	0	1
PDE8B	Neurodegenerative disorders that may include (atypical) parkinsonism	NM_003719.3	5	76715589	T	G	c.2130-3T>G	p.?	SSV (SNV)	23.7	VUS	91537198	0	1
PDE8B	Neurodegenerative disorders that may include (atypical) parkinsonism	NM_003719.3	5	76715606	C	T	c.2144C>T	p.Thr715Met	SSV (SNV)	26	VUS	18608260	0	4
PDE8B	Neurodegenerative disorders that may include (atypical) parkinsonism	NM_003719.3	5	76715704	G	A	c.2242G>A	p.Ala748Thr	SSV (SNV)	23.5	VUS	120742748	0	2
PDE8B	Neurodegenerative disorders that may include (atypical) parkinsonism	NM_003719.3	5	76717648	T	G	c.2253T>G	p.Ile751Met	SSV (SNV)	20.6	VUS	160974019	0	1
PDE8B	Neurodegenerative disorders that may include (atypical) parkinsonism	NM_003719.3	5	76717724	ATT	A	c.2330_2331del	p.Ile777Lysfs*4	SSV (indel)	33	LP	169853264	0	1
PDE8B	Neurodegenerative disorders that may include (atypical) parkinsonism	NM_003719.3	5	76721597	TGAAGA	T	c.2432_2436del	p.Lys811Thrfs*11	SSV (indel)	34	LP	155911118	0	1
PDE8B	Neurodegenerative disorders that may include (atypical) parkinsonism	NM_003719.3	5	76722280	T	G	c.2559T>G	p.His853Gln	SSV (SNV)	20.8	VUS	151129466	0	1
PDE8B	Neurodegenerative disorders that may include (atypical) parkinsonism	NM_003719.3	5	76722368	T	C	c.2647T>C	p.Ser883Pro	SSV (SNV)	17.43	VUS	158508594	0	1
PDGFB	Neurodegenerative disorders that may include (atypical) parkinsonism	NM_002608.4	22	39621762	T	C	c.692A>G	p.Asp231Gly	SSV (SNV)	23.7	VUS	157693798	0	1
PDGFB	Neurodegenerative disorders that may include (atypical) parkinsonism	NM_002608.4	22	39621768	G	A	c.686C>T	p.Thr229Met	SSV (SNV)	23.7	VUS	139948318	0	1
PDGFB	Neurodegenerative disorders that may include (atypical) parkinsonism	NM_002608.4	22	39621783	C	T	c.671G>A	p.Arg224Gln	SSV (SNV)	23.4	VUS	162216475	0	1
PDGFB	Neurodegenerative disorders that may include (atypical) parkinsonism	NM_002608.4	22	39621784	G	A	c.670C>T	p.Arg224Trp	SSV (SNV)	25.3	VUS	11851774	0	19
PDGFB	Neurodegenerative disorders that may include (atypical) parkinsonism	NM_002608.4	22	39621798	G	A	c.656C>T	p.Pro219Leu	SSV (SNV)	24.3	VUS	51723312	0	4
PDGFB	Neurodegenerative disorders that may include (atypical) parkinsonism	NM_002608.4	22	39621804	C	T	c.650G>A	p.Arg217Gln	SSV (SNV)	25.1	VUS	49692740	0	1
PDGFB	Neurodegenerative disorders that may include (atypical) parkinsonism	NM_002608.4	22	39621805	G	A	c.649C>T	p.Arg217Trp	SSV (SNV)	25.3	VUS	134582331	0	1
PDGFB	Neurodegenerative disorders that may include (atypical) parkinsonism	NM_002608.4	22	39621807	C	T	c.647G>A	p.Arg216His	SSV (SNV)	24.9	VUS	16399270	0	11
PDGFB	Neurodegenerative disorders that may include (atypical) parkinsonism	NM_002608.4	22	39621834	C	T	c.620G>A	p.Arg207Gln	SSV (SNV)	23.2	VUS	21463982	0	1
PDGFB	Neurodegenerative disorders that may include (atypical) parkinsonism	NM_002608.4	22	39621844	G	T	c.610C>A	p.Pro204Thr	SSV (SNV)	22.3	VUS	52010476	0	1
PDGFB	Neurodegenerative disorders that may include (atypical) parkinsonism	NM_002608.4	22	39621846	G	A	c.608C>T	p.Thr203Met	SSV (SNV)	12.13	VUS	48599023	0	1
PDGFB	Neurodegenerative disorders that may include (atypical) parkinsonism	NM_002608.4	22	39626112	G	A	c.578C>T	p.Pro193Leu	SSV (SNV)	15.05	VUS	128964595	0	1
PDGFB	Neurodegenerative disorders that may include (atypical) parkinsonism	NM_002608.4	22	39626130	C	T	c.560G>A	p.Arg187Gln	SSV (SNV)	19.02	VUS	41655403	0	1
PDGFB	Neurodegenerative disorders that may include (atypical) parkinsonism	NM_002608.4	22	39626161	C	T	c.529G>A	p.Ala177Thr	SSV (SNV)	22.1	VUS	167658035	0	1
PDGFB	Neurodegenerative disorders that may include (atypical) parkinsonism	NM_002608.4	22	39626178	G	A	c.512C>T	p.Thr171Met	SSV (SNV)	25.7	VUS	14830339	0	2
PDGFB	Neurodegenerative disorders that may include (atypical) parkinsonism	NM_002608.4	22	39626184	G	A	c.506C>T	p.Thr169Met	SSV (SNV)	25.2	VUS	34894540	0	1
PDGFB	Neurodegenerative disorders that may include (atypical) parkinsonism	NM_002608.4	22	39626212	G	A	c.478C>T	p.Arg160Trp	SSV (SNV)	26.4	VUS	152754368	0	1
PDGFB	Neurodegenerative disorders that may include (atypical) parkinsonism	NM_002608.4	22	39626221	C	T	c.469G>A	p.Glu157Lys	SSV (SNV)	26.8	VUS	85310184	0	1
PDGFB	Neurodegenerative disorders that may include (atypical) parkinsonism	NM_002608.4	22	39626226	T	C	c.464A>G	p.Lys155Arg	SSV (SNV)	29.3	VUS	153160999	0	1
PDGFB	Neurodegenerative disorders that may include (atypical) parkinsonism	NM_002608.4	22	39627622	C	T	c.456+5G>A	p.?	SSV (SNV)	18	VUS	23076312	0	9
PDGFB	Neurodegenerative disorders that may include (atypical) parkinsonism	NM_002608.4	22	39627635	G	A	c.448C>T	p.Pro150Ser	SSV (SNV)	15	VUS	34755989	0	1
PDGFB	Neurodegenerative disorders that may include (atypical) parkinsonism	NM_002608.4	22	39627649	T	C	c.434A>G	p.Gln145Arg	SSV (SNV)	16.47	VUS	13535683	0	1
PDGFB	Neurodegenerative disorders that may include (atypical) parkinsonism	NM_002608.4	22	39627658	C	T	c.425G>A	p.Arg142His	SSV (SNV)	27.2	LP	26714108	0	1
PDGFB	Neurodegenerative disorders that may include (atypical) parkinsonism	NM_002608.4	22	39627673	C	G	c.410G>C	p.Arg137Pro	SSV (SNV)	25.9	VUS	157693490	0	1
PDGFB	Neurodegenerative disorders that may include (atypical) parkinsonism	NM_002608.4	22	39627697	C	T	c.386G>A	p.Arg129His	SSV (SNV)	32	VUS	40156787	0	1
PDGFB	Neurodegenerative disorders that may include (atypical) parkinsonism	NM_002608.4	22	39627750	T	C	c.333A>G	p.Ile111Met	SSV (SNV)	16.93	VUS	171267979	0	1
PDGFB	Neurodegenerative disorders that may include (atypical) parkinsonism	NM_002608.4	22	39627770	C	T	c.313G>A	p.Glu105Lys	SSV (SNV)	22.7	VUS	61941062	0	2
PDGFB	Neurodegenerative disorders that may include (atypical) parkinsonism	NM_002608.4	22	39627787	G	A	c.296C>T	p.Thr99Met	SSV (SNV)	23.8	VUS	38253983	0	2
PDGFB	Neurodegenerative disorders that may include (atypical) parkinsonism	NM_002608.4	22	39629476	C	T	c.214G>A	p.Glu72Lys	SSV (SNV)	18.3	VUS	49967937	0	1
PDGFB	Neurodegenerative disorders that may include (atypical) parkinsonism	NM_002608.4	22	39629494	G	A	c.196C>T	p.Arg66Cys	SSV (SNV)	23.3	VUS	147255189	0	1
PDGFB	Neurodegenerative disorders that may include (atypical) parkinsonism	NM_002608.4	22	39631795	C	T	c.148G>A	p.Gly50Arg	SSV (SNV)	19.38	VUS	60985027	0	1
PDGFB	Neurodegenerative disorders that may include (atypical) parkinsonism	NM_002608.4	22	39631806	C	T	c.137G>A	p.Arg46His	SSV (SNV)	23.4	VUS	140092221	0	1
PDGFB	Neurodegenerative disorders that may include (atypical) parkinsonism	NM_002608.4	22	39631809	T	C	c.134A>G	p.Gln45Arg	SSV (SNV)	22.2	VUS	PFGFB-1	0	1
PDGFB	Neurodegenerative disorders that may include (atypical) parkinsonism	NM_002608.4	22	39631824	G	C	c.119C>G	p.Ser40Cys	SSV (SNV)	26.7	VUS	160656250	0	1
PDGFB	Neurodegenerative disorders that may include (atypical) parkinsonism	NM_002608.4	22	39631838	G	T	c.105C>A	p.Asp35Glu	SSV (SNV)	18.67	VUS	163732789	0	1
PDGFB	Neurodegenerative disorders that may include (atypical) parkinsonism	NM_002608.4	22	39631872	G	T	c.71C>A	p.Pro24His	SSV (SNV)	28.8	VUS	153442346	0	1
PDGFB	Neurodegenerative disorders that may include (atypical) parkinsonism	NM_002608.4	22	39631884	C	T	c.64-5G>A	p.?	SSV (SNV)	22.1	VUS	32335730	0	1
PDGFB	Neurodegenerative disorders that may include (atypical) parkinsonism	NM_002608.4	22	39639917	C	T	c.52G>A	p.Val18Ile	SSV (SNV)	22.3	VUS	51650729	0	1
PDGFB	Neurodegenerative disorders that may include (atypical) parkinsonism	NM_002608.4	22	39639950	G	A	c.19C>T	p.Leu7Phe	SSV (SNV)	23.9	VUS	169588206	0	1
PDGFRB	Neurodegenerative disorders that may include (atypical) parkinsonism	NM_002609.3	5	149495355	G	A	c.3292C>T	p.Arg1098Trp	SSV (SNV)	17.3	VUS	125534619	0	1
PDGFRB	Neurodegenerative disorders that may include (atypical) parkinsonism	NM_002609.3	5	149495461	G	T	c.3186C>A	p.Ser1062Arg	SSV (SNV)	23.5	VUS	52238927	0	1
PDGFRB	Neurodegenerative disorders that may include (atypical) parkinsonism	NM_002609.3	5	149495461	G	C	c.3186C>G	p.Ser1062Arg	SSV (SNV)	23.8	VUS	160026959	0	1
PDGFRB	Neurodegenerative disorders that may include (atypical) parkinsonism	NM_002609.3	5	149497187	A	G	c.3131T>C	p.Leu1044Pro	SSV (SNV)	24.2	VUS	125499639	0	1
PDGFRB	Neurodegenerative disorders that may include (atypical) parkinsonism	NM_002609.3	5	149497274	T	C	c.3044A>G	p.Asn1015Ser	SSV (SNV)	22.9	VUS	97253502	0	1
PDGFRB	Neurodegenerative disorders that may include (atypical) parkinsonism	NM_002609.3	5	149497299	C	T	c.3019G>A	p.Val1007Ile	SSV (SNV)	21.4	VUS	11248598	0	1
PDGFRB	Neurodegenerative disorders that may include (atypical) parkinsonism	NM_002609.3	5	149497302	A	C	c.3016T>G	p.Ser1006Ala	SSV (SNV)	21.9	VUS	163875887	0	1
PDGFRB	Neurodegenerative disorders that may include (atypical) parkinsonism	NM_002609.3	5	149497313	A	C	c.3005T>G	p.Leu1002Arg	SSV (SNV)	23.5	VUS	161661517	0	1
PDGFRB	Neurodegenerative disorders that may include (atypical) parkinsonism	NM_002609.3	5	149497331	T	C	c.2987A>G	p.His996Arg	SSV (SNV)	11.89	VUS	163875743	0	1
PDGFRB	Neurodegenerative disorders that may include (atypical) parkinsonism	NM_002609.3	5	149497346	C	T	c.2972G>A	p.Arg991His	SSV (SNV)	28	VUS	18827068	0	5
PDGFRB	Neurodegenerative disorders that may include (atypical) parkinsonism	NM_002609.3	5	149497347	G	A	c.2971C>T	p.Arg991Cys	SSV (SNV)	29.9	VUS	49352813	0	3
PDGFRB	Neurodegenerative disorders that may include (atypical) parkinsonism	NM_002609.3	5	149497358	C	T	c.2960G>A	p.Arg987Gln	SSV (SNV)	32	VUS	19298077	0	7
PDGFRB	Neurodegenerative disorders that may include (atypical) parkinsonism	NM_002609.3	5	149497397	T	A	c.2921A>T	p.Asp974Val	SSV (SNV)	31	VUS	165303943	0	1
PDGFRB	Neurodegenerative disorders that may include (atypical) parkinsonism	NM_002609.3	5	149498324	C	T	c.2890G>A	p.Glu964Lys	SSV (SNV)	27.1	VUS	18598944	0	1
PDGFRB	Neurodegenerative disorders that may include (atypical) parkinsonism	NM_002609.3	5	149498339	C	T	c.2875G>A	p.Glu959Lys	SSV (SNV)	25.2	VUS	40598350	0	1
PDGFRB	Neurodegenerative disorders that may include (atypical) parkinsonism	NM_002609.3	5	149499072	C	T	c.2756G>A	p.Arg919Gln	SSV (SNV)	32	VUS	18283411	0	2
PDGFRB	Neurodegenerative disorders that may include (atypical) parkinsonism	NM_002609.3	5	149499123	G	A	c.2705C>T	p.Thr902Ile	SSV (SNV)	27.6	VUS	36746861	0	4
PDGFRB	Neurodegenerative disorders that may include (atypical) parkinsonism	NM_002609.3	5	149499658	G	A	c.2615C>T	p.Pro872Leu	SSV (SNV)	28.8	VUS	20308979	0	1
PDGFRB	Neurodegenerative disorders that may include (atypical) parkinsonism	NM_002609.3	5	149500570	C	T	c.2467G>A	p.Val823Ile	SSV (SNV)	23.3	VUS	49073391	0	2
PDGFRB	Neurodegenerative disorders that may include (atypical) parkinsonism	NM_002609.3	5	149500874	T	C	c.2356A>G	p.Thr786Ala	SSV (SNV)	17.79	VUS	97925975	0	2
PDGFRB	Neurodegenerative disorders that may include (atypical) parkinsonism	NM_002609.3	5	149501452	C	T	c.2335G>A	p.Val779Ile	SSV (SNV)	19.43	VUS	33013364	0	3
PDGFRB	Neurodegenerative disorders that may include (atypical) parkinsonism	NM_002609.3	5	149501461	C	T	c.2326G>A	p.Asp776Asn	SSV (SNV)	26.4	VUS	36106519	0	1
PDGFRB	Neurodegenerative disorders that may include (atypical) parkinsonism	NM_002609.3	5	149501461	C	A	c.2326G>T	p.Asp776Tyr	SSV (SNV)	27.1	VUS	164022091	0	1
PDGFRB	Neurodegenerative disorders that may include (atypical) parkinsonism	NM_002609.3	5	149501466	G	C	c.2321C>G	p.Pro774Arg	SSV (SNV)	25	VUS	132749457	0	3
PDGFRB	Neurodegenerative disorders that may include (atypical) parkinsonism	NM_002609.3	5	149501575	C	T	c.2212G>A	p.Gly738Ser	SSV (SNV)	28	VUS	29336314	0	2
PDGFRB	Neurodegenerative disorders that may include (atypical) parkinsonism	NM_002609.3	5	149501578	C	T	c.2209G>A	p.Asp737Asn	SSV (SNV)	24.6	LP	50810441	0	2
PDGFRB	Neurodegenerative disorders that may include (atypical) parkinsonism	NM_002609.3	5	149501587	C	T	c.2200G>A	p.Gly734Arg	SSV (SNV)	24.7	VUS	132690637	0	2
PDGFRB	Neurodegenerative disorders that may include (atypical) parkinsonism	NM_002609.3	5	149501592	A	C	c.2195T>G	p.Leu732Trp	SSV (SNV)	24.6	VUS	118627569	0	1
PDGFRB	Neurodegenerative disorders that may include (atypical) parkinsonism	NM_002609.3	5	149501601	T	A	c.2186A>T	p.His729Leu	SSV (SNV)	19.04	VUS	163732859	0	1
PDGFRB	Neurodegenerative disorders that may include (atypical) parkinsonism	NM_002609.3	5	149502624	C	T	c.2164G>A	p.Val722Ile	SSV (SNV)	11.04	VUS	41374458	0	7
PDGFRB	Neurodegenerative disorders that may include (atypical) parkinsonism	NM_002609.3	5	149502650	G	A	c.2138C>T	p.Ala713Val	SSV (SNV)	14.76	VUS	17286334	0	1
PDGFRB	Neurodegenerative disorders that may include (atypical) parkinsonism	NM_002609.3	5	149502663	G	A	c.2125C>T	p.Arg709Cys	SSV (SNV)	22.9	VUS	11728846	0	1
PDGFRB	Neurodegenerative disorders that may include (atypical) parkinsonism	NM_002609.3	5	149502665	C	T	c.2123G>A	p.Arg708His	SSV (SNV)	21.5	VUS	41783660	0	2
PDGFRB	Neurodegenerative disorders that may include (atypical) parkinsonism	NM_002609.3	5	149502731	T	C	c.2057A>G	p.Tyr686Cys	SSV (SNV)	28.3	VUS	164022434	0	1
PDGFRB	Neurodegenerative disorders that may include (atypical) parkinsonism	NM_002609.3	5	149502735	G	A	c.2053C>T	p.Arg685Cys	SSV (SNV)	24.1	VUS	50870652	0	1
PDGFRB	Neurodegenerative disorders that may include (atypical) parkinsonism	NM_002609.3	5	149503873	T	G	c.1963A>C	p.Met655Leu	SSV (SNV)	26.9	VUS	169853345	0	1
PDGFRB	Neurodegenerative disorders that may include (atypical) parkinsonism	NM_002609.3	5	149503893	AG	A	c.1942del	p.Met649Cysfs*4	SSV (indel)	32	VUS	164501930	0	1
PDGFRB	Neurodegenerative disorders that may include (atypical) parkinsonism	NM_002609.3	5	149503914	C	T	c.1922G>A	p.Arg641His	SSV (SNV)	26	VUS	51854749	0	1
PDGFRB	Neurodegenerative disorders that may include (atypical) parkinsonism	NM_002609.3	5	149503915	G	A	c.1921C>T	p.Arg641Cys	SSV (SNV)	27.7	VUS	80546599	0	1
PDGFRB	Neurodegenerative disorders that may include (atypical) parkinsonism	NM_002609.3	5	149504305	C	T	c.1897G>A	p.Val633Ile	SSV (SNV)	24.7	VUS	35742097	0	3
PDGFRB	Neurodegenerative disorders that may include (atypical) parkinsonism	NM_002609.3	5	149504349	G	A	c.1853C>T	p.Thr618Met	SSV (SNV)	26.8	VUS	37175701	0	1
PDGFRB	Neurodegenerative disorders that may include (atypical) parkinsonism	NM_002609.3	5	149504392	G	A	c.1810C>T	p.Arg604Cys	SSV (SNV)	32	VUS	37250600	0	5
PDGFRB	Neurodegenerative disorders that may include (atypical) parkinsonism	NM_002609.3	5	149505022	T	C	c.1793A>G	p.Asp598Gly	SSV (SNV)	29.2	VUS	151007532	0	1
PDGFRB	Neurodegenerative disorders that may include (atypical) parkinsonism	NM_002609.3	5	149509332	C	T	c.1567G>A	p.Val523Met	SSV (SNV)	23.2	VUS	23821014	0	1
PDGFRB	Neurodegenerative disorders that may include (atypical) parkinsonism	NM_002609.3	5	149509346	G	A	c.1553C>T	p.Thr518Met	SSV (SNV)	2.709	VUS	19234278	0	1
PDGFRB	Neurodegenerative disorders that may include (atypical) parkinsonism	NM_002609.3	5	149509367	C	T	c.1532G>A	p.Arg511His	SSV (SNV)	17.28	VUS	63608545	0	1
PDGFRB	Neurodegenerative disorders that may include (atypical) parkinsonism	NM_002609.3	5	149509368	G	A	c.1531C>T	p.Arg511Cys	SSV (SNV)	25.6	VUS	11475695	0	1
PDGFRB	Neurodegenerative disorders that may include (atypical) parkinsonism	NM_002609.3	5	149509379	C	T	c.1520G>A	p.Arg507His	SSV (SNV)	23.6	VUS	20645907	0	6
PDGFRB	Neurodegenerative disorders that may include (atypical) parkinsonism	NM_002609.3	5	149509383	C	T	c.1516G>A	p.Val506Met	SSV (SNV)	25.2	VUS	153442321	0	1
PDGFRB	Neurodegenerative disorders that may include (atypical) parkinsonism	NM_002609.3	5	149509412	C	T	c.1487G>A	p.Arg496His	SSV (SNV)	24.2	VUS	136885227	0	1
PDGFRB	Neurodegenerative disorders that may include (atypical) parkinsonism	NM_002609.3	5	149509467	T	C	c.1432A>G	p.Thr478Ala	SSV (SNV)	24.4	VUS	100542890	0	1
PDGFRB	Neurodegenerative disorders that may include (atypical) parkinsonism	NM_002609.3	5	149509514	G	A	c.1385C>T	p.Pro462Leu	SSV (SNV)	10.06	VUS	42078298	0	3
PDGFRB	Neurodegenerative disorders that may include (atypical) parkinsonism	NM_002609.3	5	149510151	C	T	c.1318G>A	p.Gly440Ser	SSV (SNV)	27.1	VUS	77293861	0	1
PDGFRB	Neurodegenerative disorders that may include (atypical) parkinsonism	NM_002609.3	5	149510153	C	T	c.1316G>A	p.Arg439Gln	SSV (SNV)	22.8	VUS	11749833	0	2
PDGFRB	Neurodegenerative disorders that may include (atypical) parkinsonism	NM_002609.3	5	149510171	G	C	c.1298C>G	p.Thr433Arg	SSV (SNV)	12.63	VUS	100503671	0	1
PDGFRB	Neurodegenerative disorders that may include (atypical) parkinsonism	NM_002609.3	5	149511568	T	C	c.1217A>G	p.Gln406Arg	SSV (SNV)	22.6	VUS	29888058	0	2
PDGFRB	Neurodegenerative disorders that may include (atypical) parkinsonism	NM_002609.3	5	149512331	C	T	c.1109G>A	p.Arg370His	SSV (SNV)	29.6	VUS	80027418	0	1
PDGFRB	Neurodegenerative disorders that may include (atypical) parkinsonism	NM_002609.3	5	149512334	G	A	c.1106C>T	p.Thr369Met	SSV (SNV)	15.74	VUS	80029783	0	1
PDGFRB	Neurodegenerative disorders that may include (atypical) parkinsonism	NM_002609.3	5	149512344	C	T	c.1096G>A	p.Ala366Thr	SSV (SNV)	8.616	VUS	52617116	0	1
PDGFRB	Neurodegenerative disorders that may include (atypical) parkinsonism	NM_002609.3	5	149512383	C	G	c.1057G>C	p.Asp353His	SSV (SNV)	26.9	VUS	21439187	0	2
PDGFRB	Neurodegenerative disorders that may include (atypical) parkinsonism	NM_002609.3	5	149512388	A	T	c.1052T>A	p.Phe351Tyr	SSV (SNV)	18.99	VUS	18646011	0	1
PDGFRB	Neurodegenerative disorders that may include (atypical) parkinsonism	NM_002609.3	5	149512389	A	G	c.1051T>C	p.Phe351Leu	SSV (SNV)	12.81	VUS	169853813	0	1
PDGFRB	Neurodegenerative disorders that may include (atypical) parkinsonism	NM_002609.3	5	149512440	G	A	c.1000C>T	p.Arg334Trp	SSV (SNV)	25.2	VUS	52979715	0	1
PDGFRB	Neurodegenerative disorders that may include (atypical) parkinsonism	NM_002609.3	5	149512445	C	T	c.995G>A	p.Arg332Gln	SSV (SNV)	17.75	VUS	11712654	0	2
PDGFRB	Neurodegenerative disorders that may include (atypical) parkinsonism	NM_002609.3	5	149512446	G	A	c.994C>T	p.Arg332Trp	SSV (SNV)	23.8	VUS	131137739	0	1
PDGFRB	Neurodegenerative disorders that may include (atypical) parkinsonism	NM_002609.3	5	149513202	G	A	c.881C>T	p.Thr294Met	SSV (SNV)	15.36	VUS	80546623	0	1
PDGFRB	Neurodegenerative disorders that may include (atypical) parkinsonism	NM_002609.3	5	149513239	C	T	c.844G>A	p.Glu282Lys	SSV (SNV)	22.6	VUS	11144650	0	3
PDGFRB	Neurodegenerative disorders that may include (atypical) parkinsonism	NM_002609.3	5	149513241	G	A	c.842C>T	p.Ala281Val	SSV (SNV)	17.64	VUS	80565288	0	1
PDGFRB	Neurodegenerative disorders that may include (atypical) parkinsonism	NM_002609.3	5	149513266	G	A	c.817C>T	p.Arg273Cys	SSV (SNV)	23.7	VUS	109786662	0	1
PDGFRB	Neurodegenerative disorders that may include (atypical) parkinsonism	NM_002609.3	5	149513304	G	A	c.779C>T	p.Pro260Leu	SSV (SNV)	23.5	VUS	41994092	0	1
PDGFRB	Neurodegenerative disorders that may include (atypical) parkinsonism	NM_002609.3	5	149513316	C	T	c.767G>A	p.Arg256Gln	SSV (SNV)	22.8	VUS	50448851	0	1
PDGFRB	Neurodegenerative disorders that may include (atypical) parkinsonism	NM_002609.3	5	149513317	G	A	c.766C>T	p.Arg256Trp	SSV (SNV)	33	VUS	40492896	0	1
PDGFRB	Neurodegenerative disorders that may include (atypical) parkinsonism	NM_002609.3	5	149513456	G	T	c.747C>A	p.Tyr249*	SSV (SNV)	35	VUS	92512101	0	1
PDGFRB	Neurodegenerative disorders that may include (atypical) parkinsonism	NM_002609.3	5	149513475	A	G	c.728T>C	p.Val243Ala	SSV (SNV)	26.4	VUS	PDGFRB-2	0	1
PDGFRB	Neurodegenerative disorders that may include (atypical) parkinsonism	NM_002609.3	5	149513488	C	T	c.715G>A	p.Gly239Arg	SSV (SNV)	26.4	VUS	57807244	0	1
PDGFRB	Neurodegenerative disorders that may include (atypical) parkinsonism	NM_002609.3	5	149513557	C	T	c.646G>A	p.Val216Ile	SSV (SNV)	14.51	VUS	36433055	0	1
PDGFRB	Neurodegenerative disorders that may include (atypical) parkinsonism	NM_002609.3	5	149514320	T	G	c.624A>C	p.Arg208Ser	SSV (SNV)	16.63	VUS	25473214	0	1
PDGFRB	Neurodegenerative disorders that may include (atypical) parkinsonism	NM_002609.3	5	149514358	C	A	c.586G>T	p.Asp196Tyr	SSV (SNV)	29.1	VUS	155330935	0	1
PDGFRB	Neurodegenerative disorders that may include (atypical) parkinsonism	NM_002609.3	5	149514363	A	G	c.581T>C	p.Ile194Thr	SSV (SNV)	25.6	VUS	13814096	0	32
PDGFRB	Neurodegenerative disorders that may include (atypical) parkinsonism	NM_002609.3	5	149514402	C	G	c.542G>C	p.Gly181Ala	SSV (SNV)	19.04	VUS	80339934	0	1
PDGFRB	Neurodegenerative disorders that may include (atypical) parkinsonism	NM_002609.3	5	149514403	C	T	c.541G>A	p.Gly181Ser	SSV (SNV)	26.2	VUS	35387280	0	1
PDGFRB	Neurodegenerative disorders that may include (atypical) parkinsonism	NM_002609.3	5	149514458	C	G	c.486G>C	p.Glu162Asp	SSV (SNV)	20.6	VUS	133934600	0	2
PDGFRB	Neurodegenerative disorders that may include (atypical) parkinsonism	NM_002609.3	5	149514469	T	C	c.475A>G	p.Thr159Ala	SSV (SNV)	23.7	VUS	155107760	0	1
PDGFRB	Neurodegenerative disorders that may include (atypical) parkinsonism	NM_002609.3	5	149514484	G	A	c.460C>T	p.Pro154Ser	SSV (SNV)	27.8	VUS	156173443	0	1
PDGFRB	Neurodegenerative disorders that may include (atypical) parkinsonism	NM_002609.3	5	149514495	C	T	c.449G>A	p.Arg150Gln	SSV (SNV)	31	VUS	11953959	0	2
PDGFRB	Neurodegenerative disorders that may include (atypical) parkinsonism	NM_002609.3	5	149514525	G	A	c.419C>T	p.Thr140Met	SSV (SNV)	18.56	VUS	24789811	0	2
PDGFRB	Neurodegenerative disorders that may include (atypical) parkinsonism	NM_002609.3	5	149514567	C	T	c.377G>A	p.Gly126Asp	SSV (SNV)	14.57	VUS	26457944	0	2
PDGFRB	Neurodegenerative disorders that may include (atypical) parkinsonism	NM_002609.3	5	149514567	C	G	c.377G>C	p.Gly126Ala	SSV (SNV)	8.428	VUS	PDGFRB-1	0	1
PDGFRB	Neurodegenerative disorders that may include (atypical) parkinsonism	NM_002609.3	5	149514571	C	T	c.373G>A	p.Val125Met	SSV (SNV)	0.031	VUS	13368982	0	1
PDGFRB	Neurodegenerative disorders that may include (atypical) parkinsonism	NM_002609.3	5	149515139	G	A	c.343C>T	p.Arg115Trp	SSV (SNV)	25.3	VUS	38089463	0	1
PDGFRB	Neurodegenerative disorders that may include (atypical) parkinsonism	NM_002609.3	5	149515144	C	T	c.338G>A	p.Arg113Gln	SSV (SNV)	10.02	VUS	16568949	0	4
PDGFRB	Neurodegenerative disorders that may include (atypical) parkinsonism	NM_002609.3	5	149515148	C	T	c.334G>A	p.Glu112Lys	SSV (SNV)	22.5	VUS	40435805	0	4
PDGFRB	Neurodegenerative disorders that may include (atypical) parkinsonism	NM_002609.3	5	149515151	C	T	c.331G>A	p.Asp111Asn	SSV (SNV)	7.921	VUS	37469286	0	1
PDGFRB	Neurodegenerative disorders that may include (atypical) parkinsonism	NM_002609.3	5	149515165	C	T	c.317G>A	p.Arg106His	SSV (SNV)	2.265	VUS	82912712	0	2
PDGFRB	Neurodegenerative disorders that may include (atypical) parkinsonism	NM_002609.3	5	149515208	C	A	c.274G>T	p.Gly92Trp	SSV (SNV)	24.5	VUS	83101710	0	1
PDGFRB	Neurodegenerative disorders that may include (atypical) parkinsonism	NM_002609.3	5	149515219	G	A	c.263C>T	p.Thr88Ile	SSV (SNV)	11.02	VUS	24899000	0	2
PDGFRB	Neurodegenerative disorders that may include (atypical) parkinsonism	NM_002609.3	5	149515232	C	T	c.250G>A	p.Val84Met	SSV (SNV)	0.692	VUS	50507446	0	2
PDGFRB	Neurodegenerative disorders that may include (atypical) parkinsonism	NM_002609.3	5	149515270	T	C	c.212A>G	p.Gln71Arg	SSV (SNV)	14.19	VUS	13159115	0	2
PDGFRB	Neurodegenerative disorders that may include (atypical) parkinsonism	NM_002609.3	5	149515286	A	T	c.196T>A	p.Ser66Thr	SSV (SNV)	13.07	VUS	125534680	0	1
PDGFRB	Neurodegenerative disorders that may include (atypical) parkinsonism	NM_002609.3	5	149515287	C	T	c.195G>A	p.Met65Ile	SSV (SNV)	12.17	VUS	82898627	0	1
PDGFRB	Neurodegenerative disorders that may include (atypical) parkinsonism	NM_002609.3	5	149515291	C	G	c.191G>C	p.Arg64Pro	SSV (SNV)	22.6	VUS	173645312	0	1
PDGFRB	Neurodegenerative disorders that may include (atypical) parkinsonism	NM_002609.3	5	149515306	G	A	c.176C>T	p.Pro59Leu	SSV (SNV)	23.3	VUS	34963578	0	4
PDGFRB	Neurodegenerative disorders that may include (atypical) parkinsonism	NM_002609.3	5	149515439	C	T	c.43G>A	p.Glu15Lys	SSV (SNV)	13.29	VUS	11522859	0	2
PDGFRB	Neurodegenerative disorders that may include (atypical) parkinsonism	NM_002609.3	5	149516586	C	G	c.25G>C	p.Ala9Pro	SSV (SNV)	20.8	VUS	35255744	0	1
PDGFRB	Neurodegenerative disorders that may include (atypical) parkinsonism	NM_002609.3	5	149516594	G	A	c.17C>T	p.Ala6Val	SSV (SNV)	0.856	VUS	16947270	0	9
PDGFRB	Neurodegenerative disorders that may include (atypical) parkinsonism	NM_002609.3	5	149516607	G	A	c.4C>T	p.Arg2Trp	SSV (SNV)	10.19	VUS	12997056	0	2
SLC20A2	Neurodegenerative disorders that may include (atypical) parkinsonism	NM_001257180.1	8	42275358	A	G	c.1922T>C	p.Met641Thr	SSV (SNV)	22.9	VUS	153716578	0	1
SLC20A2	Neurodegenerative disorders that may include (atypical) parkinsonism	NM_001257180.1	8	42275368	C	T	c.1912G>A	p.Ala638Thr	SSV (SNV)	26.5	VUS	157693713	0	1
SLC20A2	Neurodegenerative disorders that may include (atypical) parkinsonism	NM_001257180.1	8	42275382	G	A	c.1898C>T	p.Ala633Val	SSV (SNV)	25.6	VUS	167476520	0	1
SLC20A2	Neurodegenerative disorders that may include (atypical) parkinsonism	NM_001257180.1	8	42275422	G	A	c.1858C>T	p.Arg620Trp	SSV (SNV)	26	VUS	18223935	0	1
SLC20A2	Neurodegenerative disorders that may include (atypical) parkinsonism	NM_001257180.1	8	42275431	G	A	c.1849C>T	p.Arg617Cys	SSV (SNV)	32	VUS	12875195	0	1
SLC20A2	Neurodegenerative disorders that may include (atypical) parkinsonism	NM_001257180.1	8	42275455	G	A	c.1825C>T	p.Arg609Cys	SSV (SNV)	32	VUS	22914308	0	6
SLC20A2	Neurodegenerative disorders that may include (atypical) parkinsonism	NM_001257180.1	8	42287696	G	A	c.1595C>T	p.Thr532Ile	SSV (SNV)	23.1	VUS	56988985	0	3
SLC20A2	Neurodegenerative disorders that may include (atypical) parkinsonism	NM_001257180.1	8	42287711	G	A	c.1580C>T	p.Thr527Met	SSV (SNV)	15.15	VUS	31148669	0	6
SLC20A2	Neurodegenerative disorders that may include (atypical) parkinsonism	NM_001257180.1	8	42294604	CCTT	C	c.1423_1425delAAG	p.Lys475del	SSV (indel)	20.2	VUS	153716286	0	1
SLC20A2	Neurodegenerative disorders that may include (atypical) parkinsonism	NM_001257180.1	8	42294608	C	A	c.1422G>T	p.Glu474Asp	SSV (SNV)	14.48	VUS	52755779	0	1
SLC20A2	Neurodegenerative disorders that may include (atypical) parkinsonism	NM_001257180.1	8	42294661	C	T	c.1369G>A	p.Ala457Thr	SSV (SNV)	22.5	VUS	167657884	0	1
SLC20A2	Neurodegenerative disorders that may include (atypical) parkinsonism	NM_001257180.1	8	42294692	C	G	c.1338G>C	p.Glu446Asp	SSV (SNV)	20.9	VUS	32644535	0	3
SLC20A2	Neurodegenerative disorders that may include (atypical) parkinsonism	NM_001257180.1	8	42294745	G	A	c.1285C>T	p.Arg429Cys	SSV (SNV)	24.6	VUS	159969429	0	1
SLC20A2	Neurodegenerative disorders that may include (atypical) parkinsonism	NM_001257180.1	8	42294985	T	C	c.1045A>G	p.Lys349Glu	SSV (SNV)	26.7	VUS	155330661	0	2
SLC20A2	Neurodegenerative disorders that may include (atypical) parkinsonism	NM_001257180.1	8	42295002	A	C	c.1028T>G	p.Val343Gly	SSV (SNV)	23.1	VUS	163732822	0	1
SLC20A2	Neurodegenerative disorders that may include (atypical) parkinsonism	NM_001257180.1	8	42296979	C	A	c.923G>T	p.Arg308Leu	SSV (SNV)	22.1	VUS	160656338	0	1
SLC20A2	Neurodegenerative disorders that may include (atypical) parkinsonism	NM_001257180.1	8	42296980	G	A	c.922C>T	p.Arg308Trp	SSV (SNV)	25	VUS	62941319	0	1
SLC20A2	Neurodegenerative disorders that may include (atypical) parkinsonism	NM_001257180.1	8	42296994	G	A	c.908C>T	p.Ala303Val	SSV (SNV)	0.056	VUS	18809018	0	1
SLC20A2	Neurodegenerative disorders that may include (atypical) parkinsonism	NM_001257180.1	8	42296997	G	A	c.905C>T	p.Ser302Phe	SSV (SNV)	14.25	VUS	153716340	0	1
SLC20A2	Neurodegenerative disorders that may include (atypical) parkinsonism	NM_001257180.1	8	42297000	G	A	c.902C>T	p.Thr301Ile	SSV (SNV)	7.022	VUS	160810560	0	1
SLC20A2	Neurodegenerative disorders that may include (atypical) parkinsonism	NM_001257180.1	8	42297010	A	G	c.892T>C	p.Ser298Pro	SSV (SNV)	7.311	VUS	18479126	0	2
SLC20A2	Neurodegenerative disorders that may include (atypical) parkinsonism	NM_001257180.1	8	42297125	G	C	c.777C>G	p.Ser259Arg	SSV (SNV)	13.62	VUS	22313019	0	1
SLC20A2	Neurodegenerative disorders that may include (atypical) parkinsonism	NM_001257180.1	8	42297130	C	T	c.772G>A	p.Glu258Lys	SSV (SNV)	22.5	VUS	94667016	0	1
SLC20A2	Neurodegenerative disorders that may include (atypical) parkinsonism	NM_001257180.1	8	42302215	C	T	c.679G>A	p.Ala227Thr	SSV (SNV)	25	VUS	53087456	0	1
SLC20A2	Neurodegenerative disorders that may include (atypical) parkinsonism	NM_001257180.1	8	42302227	C	A	c.667G>T	p.Ala223Ser	SSV (SNV)	13.16	VUS	51429708	0	1
SLC20A2	Neurodegenerative disorders that may include (atypical) parkinsonism	NM_001257180.1	8	42302254	C	G	c.640G>C	p.Ala214Pro	SSV (SNV)	26.9	VUS	48843330	0	1
SLC20A2	Neurodegenerative disorders that may include (atypical) parkinsonism	NM_001257180.1	8	42302256	C	G	c.638G>C	p.Trp213Ser	SSV (SNV)	29.1	VUS	56608477	0	1
SLC20A2	Neurodegenerative disorders that may include (atypical) parkinsonism	NM_001257180.1	8	42302275	C	T	c.619G>A	p.Gly207Ser	SSV (SNV)	28.9	VUS	12786498	0	1
SLC20A2	Neurodegenerative disorders that may include (atypical) parkinsonism	NM_001257180.1	8	42317425	G	C	c.602C>G	p.Thr201Arg	SSV (SNV)	27.5	VUS	160543209	0	1
SLC20A2	Neurodegenerative disorders that may include (atypical) parkinsonism	NM_001257180.1	8	42317465	C	T	c.562G>A	p.Ala188Thr	SSV (SNV)	29.8	VUS	162216588	0	2
SLC20A2	Neurodegenerative disorders that may include (atypical) parkinsonism	NM_001257180.1	8	42317485	C	T	c.542G>A	p.Arg181Gln	SSV (SNV)	23.2	VUS	50870820	0	1
SLC20A2	Neurodegenerative disorders that may include (atypical) parkinsonism	NM_001257180.1	8	42317486	G	A	c.541C>T	p.Arg181Trp	SSV (SNV)	29.3	LP	97288429	0	1
SLC20A2	Neurodegenerative disorders that may include (atypical) parkinsonism	NM_001257180.1	8	42320603	A	G	c.436T>C	p.Ser146Pro	SSV (SNV)	29.8	VUS	25208904	0	1
SLC20A2	Neurodegenerative disorders that may include (atypical) parkinsonism	NM_001257180.1	8	42323334	C	T	c.391G>A	p.Gly131Ser	SSV (SNV)	24.2	VUS	41762327	0	2
SLC20A2	Neurodegenerative disorders that may include (atypical) parkinsonism	NM_001257180.1	8	42323372	A	G	c.353T>C	p.Ile118Thr	SSV (SNV)	24.6	VUS	164563959	0	1
SLC20A2	Neurodegenerative disorders that may include (atypical) parkinsonism	NM_001257180.1	8	42323430	C	T	c.295G>A	p.Ala99Thr	SSV (SNV)	24.5	VUS	11707149	0	1
SLC20A2	Neurodegenerative disorders that may include (atypical) parkinsonism	NM_001257180.1	8	42329647	T	C	c.262A>G	p.Met88Val	SSV (SNV)	23.8	VUS	161108084	0	1
SLC20A2	Neurodegenerative disorders that may include (atypical) parkinsonism	NM_001257180.1	8	42329781	G	A	c.128C>T	p.Thr43Ile	SSV (SNV)	27.3	VUS	161206017	0	1
XPR1	Neurodegenerative disorders that may include (atypical) parkinsonism	NM_004736.3	1	180756989	A	G	c.222A>G	p.Ser74Ser	SSV (SNV)	21.5	VUS	128118936	0	2
XPR1	Neurodegenerative disorders that may include (atypical) parkinsonism	NM_004736.3	1	180772617	C	T	c.317C>T	p.Thr106Met	SSV (SNV)	19.75	VUS	50157988	0	1
XPR1	Neurodegenerative disorders that may include (atypical) parkinsonism	NM_004736.3	1	180772620	T	G	c.320T>G	p.Leu107Arg	SSV (SNV)	23.7	VUS	155330573	0	1
XPR1	Neurodegenerative disorders that may include (atypical) parkinsonism	NM_004736.3	1	180775217	T	G	c.467T>G	p.Phe156Cys	SSV (SNV)	30	VUS	170818631	0	1
XPR1	Neurodegenerative disorders that may include (atypical) parkinsonism	NM_004736.3	1	180775288	G	A	c.538G>A	p.Val180Ile	SSV (SNV)	24.9	VUS	170818425	0	1
XPR1	Neurodegenerative disorders that may include (atypical) parkinsonism	NM_004736.3	1	180775693	G	A	c.681G>A	p.Gln227Gln	SSV (SNV)	23	VUS	159676720	0	1
XPR1	Neurodegenerative disorders that may include (atypical) parkinsonism	NM_004736.3	1	180780606	A	G	c.745A>G	p.Ile249Val	SSV (SNV)	13.1	VUS	155107933	0	1
XPR1	Neurodegenerative disorders that may include (atypical) parkinsonism	NM_004736.3	1	180780627	A	C	c.763+3A>C	p.?	SSV (SNV)	22.5	VUS	157875437	0	3
XPR1	Neurodegenerative disorders that may include (atypical) parkinsonism	NM_004736.3	1	180794054	A	G	c.929A>G	p.Asn310Ser	SSV (SNV)	24.8	VUS	142823969	0	1
XPR1	Neurodegenerative disorders that may include (atypical) parkinsonism	NM_004736.3	1	180794424	A	G	c.1078A>G	p.Ile360Val	SSV (SNV)	19.59	VUS	155107798	0	1
XPR1	Neurodegenerative disorders that may include (atypical) parkinsonism	NM_004736.3	1	180794431	C	G	c.1085C>G	p.Pro362Arg	SSV (SNV)	26.6	VUS	160544867	0	1
XPR1	Neurodegenerative disorders that may include (atypical) parkinsonism	NM_004736.3	1	180794439	A	G	c.1093A>G	p.Thr365Ala	SSV (SNV)	23.3	VUS	157222928	0	1
XPR1	Neurodegenerative disorders that may include (atypical) parkinsonism	NM_004736.3	1	180794449	A	G	c.1103A>G	p.Tyr368Cys	SSV (SNV)	25.8	VUS	152287985	0	1
XPR1	Neurodegenerative disorders that may include (atypical) parkinsonism	NM_004736.3	1	180804132	G	C	c.1257G>C	p.Leu419Phe	SSV (SNV)	17.13	VUS	15705252	0	1
XPR1	Neurodegenerative disorders that may include (atypical) parkinsonism	NM_004736.3	1	180832923	C	G	c.1581C>G	p.Ile527Met	SSV (SNV)	18.56	VUS	126139707	0	1
XPR1	Neurodegenerative disorders that may include (atypical) parkinsonism	NM_004736.3	1	180842993	A	G	c.1723A>G	p.Ile575Val	SSV (SNV)	15.83	VUS	12456172	0	16
XPR1	Neurodegenerative disorders that may include (atypical) parkinsonism	NM_004736.3	1	180849249	C	T	c.1846C>T	p.His616Tyr	SSV (SNV)	28.4	VUS	158854856	0	1
XPR1	Neurodegenerative disorders that may include (atypical) parkinsonism	NM_004736.3	1	180849309	G	A	c.1906G>A	p.Ala636Thr	SSV (SNV)	23.2	VUS	65338928	0	1
XPR1	Neurodegenerative disorders that may include (atypical) parkinsonism	NM_004736.3	1	180849366	C	G	c.1963C>G	p.Arg655Gly	SSV (SNV)	29	VUS	142565914	0	1
XPR1	Neurodegenerative disorders that may include (atypical) parkinsonism	NM_004736.3	1	180849367	G	A	c.1964G>A	p.Arg655His	SSV (SNV)	32	VUS	21626529	0	2
XPR1	Neurodegenerative disorders that may include (atypical) parkinsonism	NM_004736.3	1	180849378	C	T	c.1975C>T	p.Arg659Trp	SSV (SNV)	30	VUS	11574566	0	8
XPR1	Neurodegenerative disorders that may include (atypical) parkinsonism	NM_004736.3	1	180849379	G	A	c.1976G>A	p.Arg659Gln	SSV (SNV)	23.1	VUS	33917092	0	2
XPR1	Neurodegenerative disorders that may include (atypical) parkinsonism	NM_004736.3	1	180849406	C	G	c.2003C>G	p.Ser668Cys	SSV (SNV)	26.4	VUS	35610610	0	1
XPR1	Neurodegenerative disorders that may include (atypical) parkinsonism	NM_004736.3	1	180849412	G	A	c.2009G>A	p.Arg670His	SSV (SNV)	25.1	VUS	42064302	0	1
XPR1	Neurodegenerative disorders that may include (atypical) parkinsonism	NM_004736.3	1	180849415	G	A	c.2012G>A	p.Arg671Gln	SSV (SNV)	32	VUS	39929487	0	3
XPR1	Neurodegenerative disorders that may include (atypical) parkinsonism	NM_004736.3	1	180849421	G	A	c.2018G>A	p.Arg673His	SSV (SNV)	23.9	VUS	23541593	0	3
ADCY5	Dystonia/ dyskinesia	NM_183357.2	3	123003523	C	T	c.3718G>A	p.Val1240Met	SSV (SNV)	24.3	VUS	35461989	0	2
ADCY5	Dystonia/ dyskinesia	NM_183357.2	3	123003570	A	G	c.3671T>C	p.Met1224Thr	SSV (SNV)	22.9	VUS	59937080	0	1
ADCY5	Dystonia/ dyskinesia	NM_183357.2	3	123005543	C	T	c.3646G>A	p.Asp1216Asn	SSV (SNV)	24.2	VUS	39723288	0	1
ADCY5	Dystonia/ dyskinesia	NM_183357.2	3	123008686	A	C	c.3443T>G	p.Ile1148Ser	SSV (SNV)	28.3	VUS	170724510	0	1
ADCY5	Dystonia/ dyskinesia	NM_183357.2	3	123008699	C	T	c.3430G>A	p.Gly1144Ser	SSV (SNV)	25.8	VUS	161108083	0	1
ADCY5	Dystonia/ dyskinesia	NM_183357.2	3	123010023	C	G	c.3264G>C	p.Glu1088Asp	SSV (SNV)	21.8	VUS	165631458	0	1
ADCY5	Dystonia/ dyskinesia	NM_183357.2	3	123010034	C	T	c.3253G>A	p.Val1085Ile	SSV (SNV)	22.6	VUS	18977692	0	7
ADCY5	Dystonia/ dyskinesia	NM_183357.2	3	123010124	G	A	c.3163C>T	p.Arg1055Cys	SSV (SNV)	26.2	VUS	50870754	0	1
ADCY5	Dystonia/ dyskinesia	NM_183357.2	3	123015059	C	T	c.2935G>A	p.Glu979Lys	SSV (SNV)	19.61	VUS	139253946	0	1
ADCY5	Dystonia/ dyskinesia	NM_183357.2	3	123016213	C	T	c.2917G>A	p.Gly973Arg	SSV (SNV)	23.2	VUS	102522759	0	1
ADCY5	Dystonia/ dyskinesia	NM_183357.2	3	123018977	C	A	c.2890G>T	p.Ala964Ser	SSV (SNV)	22.5	VUS	33471594	0	5
ADCY5	Dystonia/ dyskinesia	NM_183357.2	3	123018977	C	T	c.2890G>A	p.Ala964Thr	SSV (SNV)	24	VUS	86446300	0	1
ADCY5	Dystonia/ dyskinesia	NM_183357.2	3	123018992	C	T	c.2875G>A	p.Asp959Asn	SSV (SNV)	25	VUS	138497549	0	1
ADCY5	Dystonia/ dyskinesia	NM_183357.2	3	123018998	T	A	c.2869A>T	p.Asn957Tyr	SSV (SNV)	23.9	VUS	143960699	0	1
ADCY5	Dystonia/ dyskinesia	NM_183357.2	3	123019022	C	T	c.2845G>A	p.Val949Met	SSV (SNV)	23.9	VUS	48653730	0	4
ADCY5	Dystonia/ dyskinesia	NM_183357.2	3	123019060	A	G	c.2807T>C	p.Met936Thr	SSV (SNV)	22.5	VUS	153716630	0	1
ADCY5	Dystonia/ dyskinesia	NM_183357.2	3	123019061	T	G	c.2806A>C	p.Met936Leu	SSV (SNV)	21.3	VUS	157693764	0	1
ADCY5	Dystonia/ dyskinesia	NM_183357.2	3	123019087	A	T	c.2780T>A	p.Ile927Asn	SSV (SNV)	24.5	VUS	41520423	0	2
ADCY5	Dystonia/ dyskinesia	NM_183357.2	3	123019100	C	T	c.2767G>A	p.Val923Met	SSV (SNV)	26.5	VUS	169853372	0	1
ADCY5	Dystonia/ dyskinesia	NM_183357.2	3	123019109	C	A	c.2758G>T	p.Ala920Ser	SSV (SNV)	23.1	VUS	12465396	0	1
ADCY5	Dystonia/ dyskinesia	NM_183357.2	3	123019127	C	T	c.2740G>A	p.Val914Met	SSV (SNV)	22.9	VUS	12210602	0	1
ADCY5	Dystonia/ dyskinesia	NM_183357.2	3	123021952	C	T	c.2674G>A	p.Asp892Asn	SSV (SNV)	12.36	VUS	22569394	0	2
ADCY5	Dystonia/ dyskinesia	NM_183357.2	3	123021981	G	A	c.2645C>T	p.Ala882Val	SSV (SNV)	11.75	VUS	13234698	0	5
ADCY5	Dystonia/ dyskinesia	NM_183357.2	3	123021985	C	T	c.2641G>A	p.Val881Met	SSV (SNV)	21.8	VUS	14694964	0	1
ADCY5	Dystonia/ dyskinesia	NM_183357.2	3	123021985	C	G	c.2641G>C	p.Val881Leu	SSV (SNV)	16.09	VUS	169853555	0	1
ADCY5	Dystonia/ dyskinesia	NM_183357.2	3	123021994	C	A	c.2632G>T	p.Ala878Ser	SSV (SNV)	17.7	VUS	36061931	0	1
ADCY5	Dystonia/ dyskinesia	NM_183357.2	3	123022002	T	C	c.2624A>G	p.Gln875Arg	SSV (SNV)	14.07	VUS	32561494	0	2
ADCY5	Dystonia/ dyskinesia	NM_183357.2	3	123022009	C	T	c.2617G>A	p.Ala873Thr	SSV (SNV)	0.001	VUS	50870777	0	4
ADCY5	Dystonia/ dyskinesia	NM_183357.2	3	123022062	G	A	c.2564C>T	p.Thr855Met	SSV (SNV)	15.41	VUS	22899992	0	4
ADCY5	Dystonia/ dyskinesia	NM_183357.2	3	123022930	G	A	c.2543C>T	p.Ala848Val	SSV (SNV)	23.6	VUS	40006103	0	1
ADCY5	Dystonia/ dyskinesia	NM_183357.2	3	123022964	C	G	c.2509G>C	p.Val837Leu	SSV (SNV)	19.55	VUS	11479909	0	1
ADCY5	Dystonia/ dyskinesia	NM_183357.2	3	123022969	G	A	c.2504C>T	p.Thr835Ile	SSV (SNV)	23.7	VUS	157222942	0	1
ADCY5	Dystonia/ dyskinesia	NM_183357.2	3	123022987	C	T	c.2486G>A	p.Arg829Gln	SSV (SNV)	19.56	VUS	19055823	0	1
ADCY5	Dystonia/ dyskinesia	NM_183357.2	3	123023006	G	C	c.2467C>G	p.Leu823Val	SSV (SNV)	17.25	VUS	25239764	0	3
ADCY5	Dystonia/ dyskinesia	NM_183357.2	3	123033087	C	T	c.2437G>A	p.Val813Ile	SSV (SNV)	14.68	VUS	64584525	0	1
ADCY5	Dystonia/ dyskinesia	NM_183357.2	3	123036874	C	T	c.2347G>A	p.Val783Met	SSV (SNV)	20.7	VUS	11804116	0	8
ADCY5	Dystonia/ dyskinesia	NM_183357.2	3	123036920	A	C	c.2301T>G	p.Cys767Trp	SSV (SNV)	25.5	VUS	64156552	0	1
ADCY5	Dystonia/ dyskinesia	NM_183357.2	3	123036943	GGTC	G	c.2275_2277delGAC	p.Asp759del	SSV (indel)	22.6	VUS	13853775	0	2
ADCY5	Dystonia/ dyskinesia	NM_183357.2	3	123038539	C	A	c.2238G>T	p.Glu746Asp	SSV (SNV)	21.9	VUS	100453986	0	9
ADCY5	Dystonia/ dyskinesia	NM_183357.2	3	123038648	G	A	c.2129C>T	p.Ala710Val	SSV (SNV)	20.5	VUS	28797348	0	1
ADCY5	Dystonia/ dyskinesia	NM_183357.2	3	123038661	C	T	c.2116G>A	p.Ala706Thr	SSV (SNV)	21.9	VUS	30570466	0	1
ADCY5	Dystonia/ dyskinesia	NM_183357.2	3	123044224	C	T	c.2033G>A	p.Arg678His	SSV (SNV)	31	VUS	41624664	0	1
ADCY5	Dystonia/ dyskinesia	NM_183357.2	3	123044288	C	T	c.1969G>A	p.Ala657Thr	SSV (SNV)	23.6	VUS	110240275	0	1
ADCY5	Dystonia/ dyskinesia	NM_183357.2	3	123046530	G	A	c.1882C>T	p.Arg628Cys	SSV (SNV)	29.1	VUS	152757509	0	1
ADCY5	Dystonia/ dyskinesia	NM_183357.2	3	123046578	T	A	c.1834A>T	p.Asn612Tyr	SSV (SNV)	24.9	VUS	164501650	0	1
ADCY5	Dystonia/ dyskinesia	NM_183357.2	3	123049731	C	T	c.1646+5G>A	p.?	SSV (SNV)	26.1	VUS	171495931	0	1
ADCY5	Dystonia/ dyskinesia	NM_183357.2	3	123066717	C	T	c.1318G>A	p.Val440Ile	SSV (SNV)	24.3	VUS	153161016	0	1
ADCY5	Dystonia/ dyskinesia	NM_183357.2	3	123071296	G	A	c.1267C>T	p.Arg423Trp	SSV (SNV)	24.7	VUS	156173376	0	1
ADCY5	Dystonia/ dyskinesia	NM_183357.2	3	123071301	G	A	c.1262C>T	p.Ser421Leu	SSV (SNV)	22.6	VUS	65690332	0	2
ADCY5	Dystonia/ dyskinesia	NM_183357.2	3	123071333	C	G	c.1230G>C	p.Glu410Asp	SSV (SNV)	22.4	VUS	91703288	0	1
ADCY5	Dystonia/ dyskinesia	NM_183357.2	3	123071389	C	T	c.1174G>A	p.Val392Met	SSV (SNV)	26.1	VUS	30398923	0	6
ADCY5	Dystonia/ dyskinesia	NM_183357.2	3	123166275	T	G	c.1118A>C	p.Gln373Pro	SSV (SNV)	18.67	VUS	137620045	0	1
ADCY5	Dystonia/ dyskinesia	NM_183357.2	3	123166408	T	C	c.985A>G	p.Ile329Val	SSV (SNV)	18.38	VUS	157693935	0	1
ADCY5	Dystonia/ dyskinesia	NM_183357.2	3	123166411	C	T	c.982G>A	p.Gly328Ser	SSV (SNV)	26.3	VUS	25425028	0	5
ADCY5	Dystonia/ dyskinesia	NM_183357.2	3	123166485	T	C	c.908A>G	p.Tyr303Cys	SSV (SNV)	28.8	VUS	62332987	0	1
ADCY5	Dystonia/ dyskinesia	NM_183357.2	3	123166549	G	C	c.844C>G	p.Leu282Val	SSV (SNV)	18.11	VUS	170937232	0	1
ADCY5	Dystonia/ dyskinesia	NM_183357.2	3	123166576	C	T	c.817G>A	p.Val273Met	SSV (SNV)	24.6	VUS	18332444	0	1
ADCY5	Dystonia/ dyskinesia	NM_183357.2	3	123166585	A	T	c.808T>A	p.Tyr270Asn	SSV (SNV)	25.4	VUS	40058031	0	1
ADCY5	Dystonia/ dyskinesia	NM_183357.2	3	123166603	G	A	c.790C>T	p.Pro264Ser	SSV (SNV)	20.1	VUS	88052335	0	1
ADCY5	Dystonia/ dyskinesia	NM_183357.2	3	123166633	G	C	c.760C>G	p.Leu254Val	SSV (SNV)	15.76	VUS	131831606	0	1
ADCY5	Dystonia/ dyskinesia	NM_183357.2	3	123166797	G	A	c.596C>T	p.Pro199Leu	SSV (SNV)	17.86	VUS	15465600	0	1
ADCY5	Dystonia/ dyskinesia	NM_183357.2	3	123166867	C	G	c.526G>C	p.Gly176Arg	SSV (SNV)	23.2	VUS	51537909	0	2
ADCY5	Dystonia/ dyskinesia	NM_183357.2	3	123166888	C	T	c.505G>A	p.Ala169Thr	SSV (SNV)	20.3	VUS	20803888	0	3
ADCY5	Dystonia/ dyskinesia	NM_183357.2	3	123166906	G	A	c.487C>T	p.Arg163Trp	SSV (SNV)	23.7	VUS	29041854	0	1
ADCY5	Dystonia/ dyskinesia	NM_183357.2	3	123166922	C	A	c.471G>T	p.Glu157Asp	SSV (SNV)	18.68	VUS	25682975	0	1
ADCY5	Dystonia/ dyskinesia	NM_183357.2	3	123166930	A	C	c.463T>G	p.Ser155Ala	SSV (SNV)	20.5	VUS	18535059	0	2
ADCY5	Dystonia/ dyskinesia	NM_183357.2	3	123166933	G	A	c.460C>T	p.Arg154Cys	SSV (SNV)	26.6	VUS	65301221	0	1
ADCY5	Dystonia/ dyskinesia	NM_183357.2	3	123167046	C	A	c.347G>T	p.Arg116Leu	SSV (SNV)	22.7	VUS	14746798	0	1
ADCY5	Dystonia/ dyskinesia	NM_183357.2	3	123167089	C	T	c.304G>A	p.Ala102Thr	SSV (SNV)	22.6	VUS	81913318	0	1
ADCY5	Dystonia/ dyskinesia	NM_183357.2	3	123167151	G	A	c.242C>T	p.Pro81Leu	SSV (SNV)	21.7	VUS	20834188	0	3
ADCY5	Dystonia/ dyskinesia	NM_183357.2	3	123167176	A	G	c.217T>C	p.Trp73Arg	SSV (SNV)	26	VUS	138123626	0	2
ADCY5	Dystonia/ dyskinesia	NM_183357.2	3	123167190	C	CGCT	c.200_202dupAGC	p.Gln67dup	SSV (indel)	20.8	VUS	76137265	0	1
ADCY5	Dystonia/ dyskinesia	NM_183357.2	3	123167239	C	G	c.154G>C	p.Gly52Arg	SSV (SNV)	18.33	VUS	41580790	0	1
ADCY5	Dystonia/ dyskinesia	NM_183357.2	3	123167247	G	A	c.146C>T	p.Ser49Phe	SSV (SNV)	16.83	VUS	37277384	0	1
ADCY5	Dystonia/ dyskinesia	NM_183357.2	3	123167248	A	C	c.145T>G	p.Ser49Ala	SSV (SNV)	13.63	VUS	57171629	0	2
ADCY5	Dystonia/ dyskinesia	NM_183357.2	3	123167290	C	T	c.103G>A	p.Ala35Thr	SSV (SNV)	18.25	VUS	137349246	0	1
ADCY5	Dystonia/ dyskinesia	NM_183357.2	3	123167292	T	A	c.101A>T	p.Glu34Val	SSV (SNV)	22.8	VUS	167658110	0	1
ADCY5	Dystonia/ dyskinesia	NM_183357.2	3	123167316	G	A	c.77C>T	p.Pro26Leu	SSV (SNV)	20.2	VUS	17944148	0	8
ADCY5	Dystonia/ dyskinesia	NM_183357.2	3	123167316	G	T	c.77C>A	p.Pro26His	SSV (SNV)	22.4	VUS	164022739	0	1
ADCY5	Dystonia/ dyskinesia	NM_183357.2	3	123167338	C	T	c.55G>A	p.Ala19Thr	SSV (SNV)	18.32	VUS	24132646	0	12
ADCY5	Dystonia/ dyskinesia	NM_183357.2	3	123167359	A	G	c.34T>C	p.Tyr12His	SSV (SNV)	23.5	VUS	36188812	0	1
ADCY5	Dystonia/ dyskinesia	NM_183357.2	3	123167376	C	A	c.17G>T	p.Ser6Ile	SSV (SNV)	23.7	VUS	29151866	0	1
ADCY5	Dystonia/ dyskinesia	NM_183357.2	3	123167382	G	T	c.11C>A	p.Ser4Tyr	SSV (SNV)	24.6	VUS	26417013	0	1
ANO3	Dystonia/ dyskinesia	NM_031418.2	11	26353829	C	T	c.7C>T	p.His3Tyr	SSV (SNV)	26.8	VUS	163473194	0	1
ANO3	Dystonia/ dyskinesia	NM_031418.2	11	26353839	G	T	c.17G>T	p.Gly6Val	SSV (SNV)	28.6	VUS	15946430	0	1
ANO3	Dystonia/ dyskinesia	NM_031418.2	11	26463542	C	T	c.124C>T	p.Gln42*	SSV (SNV)	37	VUS	153442414	0	1
ANO3	Dystonia/ dyskinesia	NM_031418.2	11	26463546	G	A	c.128G>A	p.Ser43Asn	SSV (SNV)	22.9	VUS	140092195	0	2
ANO3	Dystonia/ dyskinesia	NM_031418.2	11	26463573	A	G	c.155A>G	p.Gln52Arg	SSV (SNV)	18.31	VUS	166051279	0	1
ANO3	Dystonia/ dyskinesia	NM_031418.2	11	26463579	C	T	c.161C>T	p.Thr54Ile	SSV (SNV)	18.32	VUS	16896191	0	2
ANO3	Dystonia/ dyskinesia	NM_031418.2	11	26463599	G	A	c.181G>A	p.Glu61Lys	SSV (SNV)	20.5	VUS	66843537	0	1
ANO3	Dystonia/ dyskinesia	NM_031418.2	11	26465325	G	T	c.255G>T	p.Glu85Asp	SSV (SNV)	0.142	VUS	48859050	0	1
ANO3	Dystonia/ dyskinesia	NM_031418.2	11	26465332	A	C	c.262A>C	p.Asn88His	SSV (SNV)	11.21	VUS	13119976	0	6
ANO3	Dystonia/ dyskinesia	NM_031418.2	11	26465365	C	A	c.295C>A	p.Leu99Ile	SSV (SNV)	14.48	VUS	35177444	0	2
ANO3	Dystonia/ dyskinesia	NM_031418.2	11	26465384	G	A	c.313+1G>A	p.?	SSV (SNV)	34	VUS	167991910	0	1
ANO3	Dystonia/ dyskinesia	NM_031418.2	11	26465388	G	A	c.313+5G>A	p.?	SSV (SNV)	23.7	VUS	156173330	0	6
ANO3	Dystonia/ dyskinesia	NM_031418.2	11	26484621	A	G	c.358A>G	p.Thr120Ala	SSV (SNV)	16.21	VUS	61528616	0	2
ANO3	Dystonia/ dyskinesia	NM_031418.2	11	26484665	T	G	c.402T>G	p.Asp134Glu	SSV (SNV)	14.22	VUS	26853999	0	2
ANO3	Dystonia/ dyskinesia	NM_031418.2	11	26484670	C	A	c.407C>A	p.Ser136Tyr	SSV (SNV)	22.4	VUS	51172984	0	5
ANO3	Dystonia/ dyskinesia	NM_031418.2	11	26484699	A	G	c.432+4A>G	p.?	SSV (SNV)	18.88	VUS	160656178	0	1
ANO3	Dystonia/ dyskinesia	NM_031418.2	11	26529654	G	A	c.436G>A	p.Asp146Asn	SSV (SNV)	22.9	VUS	109551263	0	1
ANO3	Dystonia/ dyskinesia	NM_031418.2	11	26529741	A	G	c.523A>G	p.Ile175Val	SSV (SNV)	18.54	VUS	18656069	0	1
ANO3	Dystonia/ dyskinesia	NM_031418.2	11	26538395	A	G	c.613A>G	p.Ile205Val	SSV (SNV)	16.09	VUS	152609234	0	1
ANO3	Dystonia/ dyskinesia	NM_031418.2	11	26538401	T	G	c.619T>G	p.Phe207Val	SSV (SNV)	25.8	VUS	40401892	0	1
ANO3	Dystonia/ dyskinesia	NM_031418.2	11	26538429	C	T	c.647C>T	p.Thr216Met	SSV (SNV)	27	VUS	56369258	0	1
ANO3	Dystonia/ dyskinesia	NM_031418.2	11	26547182	G	GA	c.699dup	p.Cys234Metfs*5	SSV (indel)	35	VUS	156413380	0	1
ANO3	Dystonia/ dyskinesia	NM_031418.2	11	26547193	A	G	c.704A>G	p.Tyr235Cys	SSV (SNV)	25.4	VUS	11905704	0	3
ANO3	Dystonia/ dyskinesia	NM_031418.2	11	26547202	A	G	c.713A>G	p.Asp299Gly (p.Asp238Gly)	SSV (SNV)	24.3	VUS	167657813	0	1
ANO3	Dystonia/ dyskinesia	NM_031418.2	11	26547204	G	A	c.715G>A	p.Gly239Arg	SSV (SNV)	13.4	VUS	114403431	0	2
ANO3	Dystonia/ dyskinesia	NM_031418.2	11	26552755	G	T	c.741G>T	p.Met247Ile	SSV (SNV)	12.66	VUS	53239145	0	3
ANO3	Dystonia/ dyskinesia	NM_031418.2	11	26552801	A	G	c.787A>G	p.Met263Val	SSV (SNV)	21.5	VUS	40971538	0	2
ANO3	Dystonia/ dyskinesia	NM_031418.2	11	26552874	G	A	c.860G>A	p.Arg287Gln	SSV (SNV)	32	VUS	83105904	0	1
ANO3	Dystonia/ dyskinesia	NM_031418.2	11	26556079	A	C	c.946A>C	p.Thr316Pro	SSV (SNV)	26	VUS	156778643	0	1
ANO3	Dystonia/ dyskinesia	NM_031418.2	11	26556110	G	A	c.976+1G>A	p.?	SSV (SNV)	34	VUS	100525335	0	1
ANO3	Dystonia/ dyskinesia	NM_031418.2	11	26558958	C	T	c.982C>T	p.Arg328Cys	SSV (SNV)	23.2	VUS	50870812	0	2
ANO3	Dystonia/ dyskinesia	NM_031418.2	11	26559000	C	A	c.1024C>A	p.Pro342Thr	SSV (SNV)	25.9	VUS	152609275	0	1
ANO3	Dystonia/ dyskinesia	NM_031418.2	11	26563573	G	A	c.1112G>A	p.Arg371His	SSV (SNV)	25.7	VUS	39610670	0	1
ANO3	Dystonia/ dyskinesia	NM_031418.2	11	26563586	G	A	c.1125G>A	p.Trp375*	SSV (SNV)	43	VUS	154371564	0	2
ANO3	Dystonia/ dyskinesia	NM_031418.2	11	26569023	G	A	c.1215G>A	p.Met405Ile	SSV (SNV)	24.8	VUS	20849737	0	1
ANO3	Dystonia/ dyskinesia	NM_031418.2	11	26569054	G	A	c.1246G>A	p.Val416Ile	SSV (SNV)	25.4	VUS	27073574	0	1
ANO3	Dystonia/ dyskinesia	NM_031418.2	11	26569064	A	G	c.1256A>G	p.Tyr419Cys	SSV (SNV)	28.9	VUS	34014354	0	4
ANO3	Dystonia/ dyskinesia	NM_031418.2	11	26574800	G	T	c.1294G>T	p.Glu432*	SSV (SNV)	50	VUS	83081508	0	1
ANO3	Dystonia/ dyskinesia	NM_031418.2	11	26574887	G	A	c.1381G>A	p.Ala461Thr	SSV (SNV)	26.7	VUS	128795589	0	1
ANO3	Dystonia/ dyskinesia	NM_031418.2	11	26620406	A	G	c.1532A>G	p.Glu511Gly	SSV (SNV)	33	VUS	169081106	0	1
ANO3	Dystonia/ dyskinesia	NM_031418.2	11	26620523	C	G	c.1649C>G	p.Ser550Cys	SSV (SNV)	23.5	VUS	164022260	0	1
ANO3	Dystonia/ dyskinesia	NM_031418.2	11	26621202	T	G	c.1777T>G	p.Phe593Val	SSV (SNV)	22.8	VUS	169080890	0	1
ANO3	Dystonia/ dyskinesia	NM_031418.2	11	26655756	C	T	c.1879C>T	p.Pro627Ser	SSV (SNV)	25.8	VUS	158508558	0	1
ANO3	Dystonia/ dyskinesia	NM_031418.2	11	26655760	G	A	c.1883G>A>	p.Arg628Gln	SSV (SNV)	30	VUS	92511027	0	1
ANO3	Dystonia/ dyskinesia	NM_031418.2	11	26655846	G	A	c.1969G>A	p.Ala657Thr	SSV (SNV)	28.9	VUS	52004194	0	1
ANO3	Dystonia/ dyskinesia	NM_031418.2	11	26660788	C	T	c.2141C>T	p.Pro714Leu	SSV (SNV)	29.9	VUS	168450701	0	1
ANO3	Dystonia/ dyskinesia	NM_031418.2	11	26660789	G	A	c.2141+1G>A	p.?	SSV (SNV)	34	VUS	51744660	0	1
ANO3	Dystonia/ dyskinesia	NM_031418.2	11	26663481	G	A	c.2180G>A	p.Arg727Gln	SSV (SNV)	23	VUS	59372555	0	1
ANO3	Dystonia/ dyskinesia	NM_031418.2	11	26664873	C	A	c.2420C>A	p.Thr807Asn	SSV (SNV)	24	VUS	152926684	0	1
ANO3	Dystonia/ dyskinesia	NM_031418.2	11	26669307	A	G	c.2480A>G	p.Asn827Ser	SSV (SNV)	26	VUS	160082507	0	1
ANO3	Dystonia/ dyskinesia	NM_031418.2	11	26669324	A	G	c.2497A>G	p.Ile833Val	SSV (SNV)	19.88	VUS	15252351	0	1
ANO3	Dystonia/ dyskinesia	NM_031418.2	11	26677704	C	T	c.2609C>T	p.Ser870Phe	SSV (SNV)	28.7	VUS	159403120	0	1
ANO3	Dystonia/ dyskinesia	NM_031418.2	11	26677934	A	T	c.2669A>T	p.Tyr890Phe	SSV (SNV)	24.9	VUS	168829512	0	1
ANO3	Dystonia/ dyskinesia	NM_031418.2	11	26677976	T	C	c.2711T>C	p.Leu904Ser	SSV (SNV)	26.1	VUS	59949993	0	2
ANO3	Dystonia/ dyskinesia	NM_031418.2	11	26681812	C	T	c.2767C>T	p.Leu923Phe	SSV (SNV)	26.1	VUS	140092219	0	1
ANO3	Dystonia/ dyskinesia	NM_031418.2	11	26681879	G	A	c.2834G>A	p.Arg945Gln	SSV (SNV)	26.1	VUS	50870781	0	1
ANO3	Dystonia/ dyskinesia	NM_031418.2	11	26681884	C	T	c.2839C>T	p.Arg947*	SSV (SNV)	40	VUS	114423366	0	1
ANO3	Dystonia/ dyskinesia	NM_031418.2	11	26681918	A	G	c.2873A>G	p.Tyr958Cys	SSV (SNV)	29.7	VUS	160543257	1	0
ANO3	Dystonia/ dyskinesia	NM_031418.2	11	26681940	GCAA	G	c.2903_2905del	p.Gln968del	SSV (indel)	22.3	VUS	57325596	0	2
ANO3	Dystonia/ dyskinesia	NM_031418.2	11	26681951	G	A	c.2906G>A	p.Arg969Gln	SSV (SNV)	27.4	VUS	27226123	0	2
COX20	Dystonia/ dyskinesia	NM_198076.6	1	244999035	C	T	c.19C>T	p.Pro7Ser	SSV (SNV)	12.71	VUS	21277101	0	1
COX20	Dystonia/ dyskinesia	NM_198076.6	1	244999036	C	T	c.20C>T	p.Pro7Leu	SSV (SNV)	16.45	VUS	17618145	0	1
COX20	Dystonia/ dyskinesia	NM_198076.6	1	244999043	G	C	c.27G>C	p.Glu9Asp	SSV (SNV)	16.06	VUS	19686154	0	1
COX20	Dystonia/ dyskinesia	NM_198076.6	1	245005258	C	G	c.55C>G	p.Leu19Val	SSV (SNV)	26.4	VUS	41220714	0	1
COX20	Dystonia/ dyskinesia	NM_198076.6	1	245005352	T	G	c.149T>G	p.Leu50Trp	SSV (SNV)	28.9	VUS	171753588	0	1
COX20	Dystonia/ dyskinesia	NM_198076.6	1	245005357	A	C	c.154A>C	p.Thr52Pro	SSV (SNV)	27.3	P	COX20-3	0	1
COX20	Dystonia/ dyskinesia	NM_198076.6	1	245005363	G	A	c.157+3G>A	p.?	SSV (SNV)	14.59	VUS	COX20-1	0	1
COX20	Dystonia/ dyskinesia	NM_198076.6	1	245005495	A	C	c.158-2A>C	p.?	SSV (SNV)	33	VUS	154371537	0	1
COX20	Dystonia/ dyskinesia	NM_198076.6	1	245005496	G	A	c.158-1G>A	p.?	SSV (SNV)	33	VUS	140740415	0	1
COX20	Dystonia/ dyskinesia	NM_198076.6	1	245005497	G	A	c.158G>A	p.Ser53Asn	SSV (SNV)	31	VUS	170937260	0	1
COX20	Dystonia/ dyskinesia	NM_198076.6	1	245005544	G	A	c.205G>A	p.Val69Met	SSV (SNV)	27.6	VUS	83100498	0	3
COX20	Dystonia/ dyskinesia	NM_198076.6	1	245006390	T	C	c.269T>C	p.Ile90Thr	SSV (SNV)	22.1	VUS	26092888	0	4
COX20	Dystonia/ dyskinesia	NM_198076.6	1	245006391	TG	T	c.271del	p.Ala91Profs*32	SSV (indel)	28.6	VUS	169588260	0	1
COX20	Dystonia/ dyskinesia	NM_198076.6	1	245006419	T	G	c.298T>G	p.Leu100Val	SSV (SNV)	17.93	VUS	158854876	0	1
COX20	Dystonia/ dyskinesia	NM_198076.6	1	245006440	G	A	c.319G>A	p.Asp107Asn	SSV (SNV)	29.8	VUS	41511789	0	1
COX20	Dystonia/ dyskinesia	NM_198076.6	1	245006440	G	T	c.319G>T	p.Asp107Tyr	SSV (SNV)	29.8	VUS	COX20-2	0	1
COX20	Dystonia/ dyskinesia	NM_198076.6	1	245006443	C	T	c.322C>T	p.Pro108Ser	SSV (SNV)	26.9	VUS	76409725	0	1
COX20	Dystonia/ dyskinesia	NM_198076.6	1	245006461	G	A	c.340G>A	p.Gly114Ser	SSV (SNV)	1.09	VUS	21503423	0	6
GCDH	Dystonia/ dyskinesia	NM_000159.2	19	13002016	G	A	c.-35G>A	p.?	SSV (SNV)	23.9	VUS	64993257	0	1
GCDH	Dystonia/ dyskinesia	NM_000159.2	19	13002018	T	C	c.-35+2T>C	p.?	SSV (SNV)	23.2	VUS	23032327	0	1
GCDH	Dystonia/ dyskinesia	NM_000159.2	19	13002337	G	A	c.127+1G>A	p.?	SSV (SNV)	33	LP	152430854	0	1
GCDH	Dystonia/ dyskinesia	NM_000159.2	19	13002686	G	A	c.169G>A	p.Glu57Lys	SSV (SNV)	24.3	VUS	50468442	0	1
GCDH	Dystonia/ dyskinesia	NM_000159.2	19	13002726	C	A	c.209C>A	p.Thr70Asn	SSV (SNV)	22.5	VUS	49088429	0	1
GCDH	Dystonia/ dyskinesia	NM_000159.2	19	13002939	G	A	c.281G>A	p.Arg94Gln	SSV (SNV)	27.1	LP	16951228	0	1
GCDH	Dystonia/ dyskinesia	NM_000159.2	19	13002974	C	G	c.316C>G	p.Leu106Val	SSV (SNV)	23.2	VUS	171495459	0	1
GCDH	Dystonia/ dyskinesia	NM_000159.2	19	13004318	C	T	c.356C>T	p.Ser119Leu	SSV (SNV)	27.7	P	GCDH-1	0	1
GCDH	Dystonia/ dyskinesia	NM_000159.2	19	13004330	A	G	c.368A>G	p.Tyr123Cys	SSV (SNV)	27.6	VUS	19432826	0	3
GCDH	Dystonia/ dyskinesia	NM_000159.2	19	13004342	C	T	c.380C>T	p.Ala127Val	SSV (SNV)	27.5	VUS	87399286	0	1
GCDH	Dystonia/ dyskinesia	NM_000159.2	19	13004345	G	A	c.383G>A	p.Arg128Gln	SSV (SNV)	27.4	LP	16847119	0	1
GCDH	Dystonia/ dyskinesia	NM_000159.2	19	13004356	C	T	c.394C>T	p.Arg132Trp	SSV (SNV)	28.8	VUS	94615883	0	1
GCDH	Dystonia/ dyskinesia	NM_000159.2	19	13004381	C	T	c.419C>T	p.Ala140Val	SSV (SNV)	16.3	VUS	122951486	0	1
GCDH	Dystonia/ dyskinesia	NM_000159.2	19	13004443	C	T	c.481C>T	p.Arg161Trp	SSV (SNV)	28.5	LP	87399287	0	1
GCDH	Dystonia/ dyskinesia	NM_000159.2	19	13006861	C	A	c.561C>A	p.Asp187Glu	SSV (SNV)	18.91	VUS	87399293	0	1
GCDH	Dystonia/ dyskinesia	NM_000159.2	19	13007054	T	C	c.671T>C	p.Val224Ala	SSV (SNV)	24	VUS	164501726	0	1
GCDH	Dystonia/ dyskinesia	NM_000159.2	19	13007063	G	C	c.680G>C	p.Arg227Pro	SSV (SNV)	20.9	P	16916025	0	7
GCDH	Dystonia/ dyskinesia	NM_000159.2	19	13007146	T	G	c.763T>G	p.Ser255Ala	SSV (SNV)	20.7	VUS	163731415	0	1
GCDH	Dystonia/ dyskinesia	NM_000159.2	19	13007147	C	T	c.764C>T	p.Ser255Leu	SSV (SNV)	26.8	LP	16848180	0	1
GCDH	Dystonia/ dyskinesia	NM_000159.2	19	13007185	G	A	c.802G>A	p.Gly268Ser	SSV (SNV)	9.77	VUS	25629246	0	1
GCDH	Dystonia/ dyskinesia	NM_000159.2	19	13007209	G	T	c.826G>T	p.Val276Leu	SSV (SNV)	0.006	VUS	21138407	0	6
GCDH	Dystonia/ dyskinesia	NM_000159.2	19	13007215	C	T	c.832C>T	p.Pro278Ser	SSV (SNV)	24.6	LP	16919572	0	1
GCDH	Dystonia/ dyskinesia	NM_000159.2	19	13007233	G	A	c.850G>A	p.Gly284Arg	SSV (SNV)	15.57	VUS	158854520	0	1
GCDH	Dystonia/ dyskinesia	NM_000159.2	19	13007748	G	A	c.877G>A	p.Ala293Thr	SSV (SNV)	31	P	16916027	0	1
GCDH	Dystonia/ dyskinesia	NM_000159.2	19	13007751	C	T	c.880C>T	p.Arg294Trp	SSV (SNV)	32	P	16919573	0	1
GCDH	Dystonia/ dyskinesia	NM_000159.2	19	13007752	G	A	c.881G>A	p.Arg294Gln	SSV (SNV)	31	LP	13853882	0	1
GCDH	Dystonia/ dyskinesia	NM_000159.2	19	13007763	G	A	c.892G>A	p.Ala298Thr	SSV (SNV)	6.63	P	GCDH-4	0	1
GCDH	Dystonia/ dyskinesia	NM_000159.2	19	13007785	C	T	c.914C>T	p.Ser305Leu	SSV (SNV)	24.2	P	16916028	0	1
GCDH	Dystonia/ dyskinesia	NM_000159.2	19	13007817	G	A	c.946G>A	p.Ala316Thr	SSV (SNV)	13.04	VUS	36132268	0	2
GCDH	Dystonia/ dyskinesia	NM_000159.2	19	13007823	G	A	c.952G>A	p.Asp318Asn	SSV (SNV)	31	VUS	37458028	0	2
GCDH	Dystonia/ dyskinesia	NM_000159.2	19	13008519	C	A	c.1085C>A	p.Ala362Asp	SSV (SNV)	16.82	VUS	18717505	0	12
GCDH	Dystonia/ dyskinesia	NM_000159.2	19	13008527	G	A	c.1093G>A	p.Glu365Lys	SSV (SNV)	16.82	P	16916029	0	1
GCDH	Dystonia/ dyskinesia	NM_000159.2	19	13008578	G	A	c.1144G>A	p.Ala382Thr	SSV (SNV)	27.9	LP	16919585	0	1
GCDH	Dystonia/ dyskinesia	NM_000159.2	19	13008581	C	T	c.1147C>T	p.Arg383Cys	SSV (SNV)	29.1	LP	GCDH-2	0	1
GCDH	Dystonia/ dyskinesia	NM_000159.2	19	13008582	G	A	c.1148G>A	p.Arg383His	SSV (SNV)	32	VUS	16919587	0	1
GCDH	Dystonia/ dyskinesia	NM_000159.2	19	13008632	G	A	c.1198G>A	p.Val400Met	SSV (SNV)	27.4	LP	16916032	0	4
GCDH	Dystonia/ dyskinesia	NM_000159.2	19	13008638	C	T	c.1204C>T	p.Arg402Trp	SSV (SNV)	32	P	15544914	0	14
GCDH	Dystonia/ dyskinesia	NM_000159.2	19	13008639	G	A	c.1205G>A	p.Arg402Gln	SSV (SNV)	32	LP	GCDH-3	0	1
GCDH	Dystonia/ dyskinesia	NM_000159.2	19	13008644	G	A	c.1210G>A	p.Ala404Thr	SSV (SNV)	22.9	VUS	18840058	0	4
GCDH	Dystonia/ dyskinesia	NM_000159.2	19	13010299	G	A	c.1261G>A	p.Ala421Thr	SSV (SNV)	26.3	LP	16919595	0	3
GCDH	Dystonia/ dyskinesia	NM_000159.2	19	13010300	C	T	c.1262C>T	p.Ala421Val	SSV (SNV)	29.6	LP	16916035	0	5
GCDH	Dystonia/ dyskinesia	NM_000159.2	19	13010336	C	T	c.1298C>T	p.Ala433Val	SSV (SNV)	23.7	LP	16848184	0	1
GNAL	Dystonia/ dyskinesia	NM_001142339.2	18	11752452	A	G	c.20A>G	p.Asn7Ser	SSV (SNV)	21.5	VUS	37040915	0	2
GNAL	Dystonia/ dyskinesia	NM_001142339.2	18	11752476	G	A	c.44G>A	p.Gly15Asp	SSV (SNV)	22	VUS	22206252	0	1
GNAL	Dystonia/ dyskinesia	NM_001142339.2	18	11752478	G	T	c.46G>T	p.Val16Phe	SSV (SNV)	18.68	VUS	156413437	0	1
GNAL	Dystonia/ dyskinesia	NM_001142339.2	18	11752558	CCACC	TCCTTGTAA	c.126_130delinsTCCTTGTAA	p.His43Profs*11	SSV (indel)	21.6	LP	GNAL-1	0	1
GNAL	Dystonia/ dyskinesia	NM_001142339.2	18	11753886	A	G	c.335A>G	p.Gln112Arg	SSV (SNV)	22.7	VUS	155911259	0	1
GNAL	Dystonia/ dyskinesia	NM_001142339.2	18	11753891	C	T	c.340C>T	p.Arg114*	SSV (SNV)	37	LP	173645389	0	1
GNAL	Dystonia/ dyskinesia	NM_001142339.2	18	11825016	T	C	c.491+2T>C	p.?	SSV (SNV)	33	LP	GNAL-2	0	1
GNAL	Dystonia/ dyskinesia	NM_001142339.2	18	11864550	G	C	c.565G>C	p.Val189Leu	SSV (SNV)	24.4	VUS	169853707	0	1
GNAL	Dystonia/ dyskinesia	NM_001142339.2	18	11868565	G	A	c.703G>A	p.Ala235Thr	SSV (SNV)	23	VUS	78790909	0	1
GNAL	Dystonia/ dyskinesia	NM_001142339.2	18	11868608	A	C	c.746A>C	p.Asn249Thr	SSV (SNV)	19.11	VUS	49965721	0	1
GNAL	Dystonia/ dyskinesia	NM_001142339.2	18	11872338	G	A	c.872G>A	p.Gly291Glu	SSV (SNV)	29.4	VUS	164563816	0	1
GNAL	Dystonia/ dyskinesia	NM_001142339.2	18	11880998	C	T	c.1010C>T	p.Thr337Met	SSV (SNV)	31	VUS	96962513	0	2
GNAL	Dystonia/ dyskinesia	NM_001142339.2	18	11881027	T	C	c.1039T>C	p.Tyr347His	SSV (SNV)	29.4	VUS	152609241	0	1
GNAL	Dystonia/ dyskinesia	NM_001142339.2	18	na	na	na	Ex.1-12 del	p.?	CNV	na	LP	GNAL-EX.1-2 DEL	0	1
HPCA	Dystonia/ dyskinesia	NM_002143.2	1	33354549	G	A	c.50G>A	p.Arg17Gln	SSV (SNV)	22.3	VUS	82590790	0	1
HPCA	Dystonia/ dyskinesia	NM_002143.2	1	33354635	G	T	c.136G>T	p.Asp46Tyr	SSV (SNV)	25	VUS	13936720	0	1
HPCA	Dystonia/ dyskinesia	NM_002143.2	1	33354656	G	A	c.157G>A	p.Ala53Thr	SSV (SNV)	23.1	VUS	58413286	0	1
HPCA	Dystonia/ dyskinesia	NM_002143.2	1	33354664	C	A	c.165C>A	p.Phe55Leu	SSV (SNV)	22.2	VUS	153292339	0	1
HPCA	Dystonia/ dyskinesia	NM_002143.2	1	33354708	G	A	c.209G>A	p.Arg70His	SSV (SNV)	29.5	VUS	122854256	0	1
HPCA	Dystonia/ dyskinesia	NM_002143.2	1	33354845	A	G	c.346A>G	p.Ile116Val	SSV (SNV)	22.6	VUS	165306426	0	1
HPCA	Dystonia/ dyskinesia	NM_002143.2	1	33359186	A	T	c.440A>T	p.Lys147Met	SSV (SNV)	25.7	VUS	59540231	0	1
HPCA	Dystonia/ dyskinesia	NM_002143.2	1	33359453	C	T	c.572C>T	p.Ser191Phe	SSV (SNV)	22.8	VUS	169345915	0	1
KCTD17	Dystonia/ dyskinesia	NM_001282684.1	22	37447790	C	T	c.11C>T	p.Pro4Leu	SSV (SNV)	18	VUS	23986593	0	1
KCTD17	Dystonia/ dyskinesia	NM_001282684.1	22	37447801	A	T	c.22A>T	p.Met8Leu	SSV (SNV)	19	VUS	160082373	0	2
KCTD17	Dystonia/ dyskinesia	NM_001282684.1	22	37447835	C	A	c.56C>A	p.Ala19Glu	SSV (SNV)	16.45	VUS	25742766	0	1
KCTD17	Dystonia/ dyskinesia	NM_001282684.1	22	37449153	C	A	c.224C>A	p.Ala75Asp	SSV (SNV)	28.9	VUS	152049332	0	2
KCTD17	Dystonia/ dyskinesia	NM_001282684.1	22	37452392	G	A	c.352G>A	p.Gly118Ser	SSV (SNV)	23	VUS	66645612	0	2
KCTD17	Dystonia/ dyskinesia	NM_001282684.1	22	37452405	G	A	c.365G>A	p.Arg122His	SSV (SNV)	27.4	VUS	11150006	0	2
KCTD17	Dystonia/ dyskinesia	NM_001282684.1	22	37452441	C	T	c.401C>T	p.Thr134Met	SSV (SNV)	23.8	VUS	37505308	0	1
KCTD17	Dystonia/ dyskinesia	NM_001282684.1	22	37452447	C	T	c.407C>T	p.Thr136Ile	SSV (SNV)	20.5	VUS	36553107	0	1
KCTD17	Dystonia/ dyskinesia	NM_001282684.1	22	37453538	G	A	c.507+5G>A	p.?	SSV (SNV)	15.92	VUS	122296480	0	1
KCTD17	Dystonia/ dyskinesia	NM_001282684.1	22	37455365	G	A	c.520G>A	p.Gly174Ser	SSV (SNV)	29.2	VUS	24398037	0	1
KCTD17	Dystonia/ dyskinesia	NM_001282684.1	22	37455435	G	C	c.590G>C	p.Ser197Thr	SSV (SNV)	14.78	VUS	140066603	0	1
KCTD17	Dystonia/ dyskinesia	NM_001282684.1	22	37455443	A	G	c.598A>G	p.Asn200Asp	SSV (SNV)	12.78	VUS	165306428	0	1
KCTD17	Dystonia/ dyskinesia	NM_001282684.1	22	37456884	G	A	c.655G>A	p.Glu219Lys	SSV (SNV)	20.2	VUS	65182419	0	1
KCTD17	Dystonia/ dyskinesia	NM_001282684.1	22	37456915	AGGTGGAGGT	A	c.689_697delTGGAGGTGG	p.Val230_Val232del	SSV (indel)	19.36	VUS	162569134	0	1
KCTD17	Dystonia/ dyskinesia	NM_001282684.1	22	37457209	G	A	c.799G>A	p.Ala267Thr	SSV (SNV)	15.77	VUS	38321527	0	7
KCTD17	Dystonia/ dyskinesia	NM_001282684.1	22	37457647	C	T	c.874C>T	p.Arg292Cys	SSV (SNV)	22.4	VUS	17058032	0	4
KCTD17	Dystonia/ dyskinesia	NM_001282684.1	22	37457648	G	A	c.875G>A	p.Arg292His	SSV (SNV)	18.72	VUS	11163187	0	1
KCTD17	Dystonia/ dyskinesia	NM_001282684.1	22	37457651	C	T	c.878C>T	p.Pro293Leu	SSV (SNV)	23.8	VUS	143698656	0	1
KMT2B	Dystonia/ dyskinesia	NM_014727.2	19	36209063	G	A	c.143G>A	p.Arg48Gln	SSV (SNV)	21.5	VUS	87058838	0	1
KMT2B	Dystonia/ dyskinesia	NM_014727.2	19	36209100	G	C	c.180G>C	p.Glu60Asp	SSV (SNV)	22	VUS	98475888	0	2
KMT2B	Dystonia/ dyskinesia	NM_014727.2	19	36209141	G	A	c.221G>A	p.Arg74His	SSV (SNV)	19.97	VUS	30593616	0	6
KMT2B	Dystonia/ dyskinesia	NM_014727.2	19	36209152	C	T	c.232C>T	p.Arg78Cys	SSV (SNV)	23.6	VUS	40303065	0	1
KMT2B	Dystonia/ dyskinesia	NM_014727.2	19	36209158	C	T	c.238C>T	p.Leu80Phe	SSV (SNV)	25.3	VUS	50797293	0	2
KMT2B	Dystonia/ dyskinesia	NM_014727.2	19	36209180	C	T	c.260C>T	p.Pro87Leu	SSV (SNV)	23.5	VUS	138233689	0	1
KMT2B	Dystonia/ dyskinesia	NM_014727.2	19	36209201	G	T	c.281G>T	p.Gly94Val	SSV (SNV)	24.5	VUS	25552885	0	1
KMT2B	Dystonia/ dyskinesia	NM_014727.2	19	36209266	G	T	c.346G>T	p.Gly116Trp	SSV (SNV)	22.6	VUS	15409060	0	1
KMT2B	Dystonia/ dyskinesia	NM_014727.2	19	36210402	T	C	c.395T>C	p.Val132Ala	SSV (SNV)	19.9	VUS	160810392	0	1
KMT2B	Dystonia/ dyskinesia	NM_014727.2	19	36210704	G	A	c.455G>A	p.Arg152Gln	SSV (SNV)	29.9	VUS	27525478	0	2
KMT2B	Dystonia/ dyskinesia	NM_014727.2	19	36210736	C	T	c.487C>T	p.Pro163Ser	SSV (SNV)	22.7	VUS	48994054	0	1
KMT2B	Dystonia/ dyskinesia	NM_014727.2	19	36210742	C	T	c.493C>T	p.Arg165Cys	SSV (SNV)	32	VUS	64232175	0	1
KMT2B	Dystonia/ dyskinesia	NM_014727.2	19	36210770	C	A	c.521C>A	p.Pro174Gln	SSV (SNV)	21.8	VUS	11101572	0	1
KMT2B	Dystonia/ dyskinesia	NM_014727.2	19	36210770	C	G	c.521C>G	p.Pro174Arg	SSV (SNV)	23.1	VUS	153716350	0	1
KMT2B	Dystonia/ dyskinesia	NM_014727.2	19	36210791	G	A	c.542G>A	p.Arg181Gln	SSV (SNV)	23.6	VUS	144213071	0	2
KMT2B	Dystonia/ dyskinesia	NM_014727.2	19	36210835	C	T	c.586C>T	p.Leu196Phe	SSV (SNV)	26.3	VUS	29709302	0	7
KMT2B	Dystonia/ dyskinesia	NM_014727.2	19	36210847	G	A	c.598G>A	p.Ala200Thr	SSV (SNV)	23	VUS	15115218	0	8
KMT2B	Dystonia/ dyskinesia	NM_014727.2	19	36210869	G	A	c.620G>A	p.Arg207Gln	SSV (SNV)	24.3	VUS	98096820	0	1
KMT2B	Dystonia/ dyskinesia	NM_014727.2	19	36210875	G	A	c.626G>A	p.Arg209Gln	SSV (SNV)	23	VUS	28440970	0	1
KMT2B	Dystonia/ dyskinesia	NM_014727.2	1	36210876	GGC	GTT	c.628_629delinsTT	p.Ala210Leu	SSV (indel)		VUS	KMT2B-7	0	1
KMT2B	Dystonia/ dyskinesia	NM_014727.2	19	36210889	T	C	c.640T>C	p.Ser214Pro	SSV (SNV)	18.83	VUS	21476962	0	8
KMT2B	Dystonia/ dyskinesia	NM_014727.2	19	36210896	C	G	c.647C>G	p.Pro216Arg	SSV (SNV)	23.9	VUS	50955089	0	3
KMT2B	Dystonia/ dyskinesia	NM_014727.2	19	36210896	C	T	c.647C>T	p.Pro216Leu	SSV (SNV)	23	VUS	164563677	0	1
KMT2B	Dystonia/ dyskinesia	NM_014727.2	19	36210898	C	T	c.649C>T	p.Arg217Trp	SSV (SNV)	29.8	VUS	83106821	0	1
KMT2B	Dystonia/ dyskinesia	NM_014727.2	19	36210899	G	T	c.650G>T	p.Arg217Leu	SSV (SNV)	25.8	VUS	93986065	0	1
KMT2B	Dystonia/ dyskinesia	NM_014727.2	19	36210902	G	A	c.653G>A	p.Arg218Gln	SSV (SNV)	24.1	VUS	160810599	0	1
KMT2B	Dystonia/ dyskinesia	NM_014727.2	19	36210914	G	A	c.665G>A	p.Arg222Gln	SSV (SNV)	27.6	VUS	49804859	0	2
KMT2B	Dystonia/ dyskinesia	NM_014727.2	19	36210925	C	T	c.676C>T	p.Arg226Trp	SSV (SNV)	24.9	VUS	15491611	0	1
KMT2B	Dystonia/ dyskinesia	NM_014727.2	19	36210929	C	T	c.680C>T	p.Pro227Leu	SSV (SNV)	24.2	VUS	171268048	0	1
KMT2B	Dystonia/ dyskinesia	NM_014727.2	19	36210964	G	T	c.715G>T	p.Val239Leu	SSV (SNV)	15.91	VUS	158854667	0	1
KMT2B	Dystonia/ dyskinesia	NM_014727.2	19	36210986	C	T	c.737C>T	p.Thr246Ile	SSV (SNV)	22.6	VUS	169080924	0	1
KMT2B	Dystonia/ dyskinesia	NM_014727.2	19	36210988	A	G	c.739A>G	p.Ile247Val	SSV (SNV)	20.3	VUS	KMT2B-1	0	1
KMT2B	Dystonia/ dyskinesia	NM_014727.2	19	36211103	CAAGCCGTGG	C	c.856_864delAGCCGTGGA	p.Ser286_Gly288del	SSV (indel)	16.19	VUS	169346114	0	1
KMT2B	Dystonia/ dyskinesia	NM_014727.2	19	36211105	AGCCGTGGAG	A	c.868_876delCGTGGAGGC	p.Arg290_Gly292del	SSV (indel)	16.54	VUS	21412384	0	1
KMT2B	Dystonia/ dyskinesia	NM_014727.2	19	36211108	C	T	c.859C>T	p.Arg287Cys	SSV (SNV)	20.6	VUS	37280769	0	2
KMT2B	Dystonia/ dyskinesia	NM_014727.2	19	36211133	G	A	c.884G>A	p.Arg295His	SSV (SNV)	23.7	VUS	38404363	0	1
KMT2B	Dystonia/ dyskinesia	NM_014727.2	19	36211135	G	A	c.886G>A	p.Gly296Ser	SSV (SNV)	23.3	VUS	11823038	0	3
KMT2B	Dystonia/ dyskinesia	NM_014727.2	19	36211171	G	T	c.922G>T	p.Val308Phe	SSV (SNV)	15.05	VUS	163734599	0	1
KMT2B	Dystonia/ dyskinesia	NM_014727.2	19	36211189	G	C	c.940G>C	p.Val314Leu	SSV (SNV)	11.02	VUS	166867707	0	1
KMT2B	Dystonia/ dyskinesia	NM_014727.2	19	36211219	G	A	c.970G>A	p.Glu324Lys	SSV (SNV)	15	VUS	148092735	0	1
KMT2B	Dystonia/ dyskinesia	NM_014727.2	19	36211223	CAGGTCA	C	c.988_993delGGTCAA	p.Gly330_Gln331del	SSV (indel)	15.41	VUS	14091821	0	7
KMT2B	Dystonia/ dyskinesia	NM_014727.2	19	36211238	G	C	c.989G>C	p.Gly330Ala	SSV (SNV)	9.136	VUS	156413455	0	1
KMT2B	Dystonia/ dyskinesia	NM_014727.2	19	36211277	G	A	c.1028G>A	p.Arg343Lys	SSV (SNV)	9.95	VUS	11530411	0	8
KMT2B	Dystonia/ dyskinesia	NM_014727.2	19	36211292	A	C	c.1043A>C	p.Gln348Pro	SSV (SNV)	20.3	VUS	17827492	0	11
KMT2B	Dystonia/ dyskinesia	NM_014727.2	19	36211339	G	A	c.1090G>A	p.Glu364Lys	SSV (SNV)	7.195	VUS	30695326	0	1
KMT2B	Dystonia/ dyskinesia	NM_014727.2	19	36211348	G	A	c.1099G>A	p.Glu367Lys	SSV (SNV)	5.4	VUS	KMT2B-6	0	1
KMT2B	Dystonia/ dyskinesia	NM_014727.2	19	36211381	G	A	c.1132G>A	p.Gly378Arg	SSV (SNV)	10.52	VUS	52983602	0	3
KMT2B	Dystonia/ dyskinesia	NM_014727.2	19	36211382	G	TCTC	c.1133delGinsTCTC	p.Gly378delinsValSer	SSV (indel)	16.83	VUS	174694431	0	1
KMT2B	Dystonia/ dyskinesia	NM_014727.2	19	36211409	C	T	c.1160C>T	p.Ala387Val	SSV (SNV)	10.43	VUS	30519887	0	1
KMT2B	Dystonia/ dyskinesia	NM_014727.2	19	36211430	C	T	c.1181C>T	p.Ala394Val	SSV (SNV)	0.643	VUS	169853157	0	1
KMT2B	Dystonia/ dyskinesia	NM_014727.2	19	36211444	G	A	c.1195G>A	p.Ala399Thr	SSV (SNV)	9.035	VUS	35714407	0	1
KMT2B	Dystonia/ dyskinesia	NM_014727.2	19	36211460	C	T	c.1211C>T	p.Pro404Leu	SSV (SNV)	18.56	VUS	24868398	0	2
KMT2B	Dystonia/ dyskinesia	NM_014727.2	19	36211487	C	T	c.1238C>T	p.Pro413Leu	SSV (SNV)	22.5	VUS	52583102	0	1
KMT2B	Dystonia/ dyskinesia	NM_014727.2	19	36211516	TCTC	T	c.1272_1274delTCC	p.Pro425del	SSV (indel)	17.22	VUS	20624637	0	8
KMT2B	Dystonia/ dyskinesia	NM_014727.2	19	36211525	C	T	c.1276C>T	p.Pro426Ser	SSV (SNV)	18.01	VUS	21659136	0	1
KMT2B	Dystonia/ dyskinesia	NM_014727.2	19	36211549	C	G	c.1300C>G	p.Pro434Ala	SSV (SNV)	17.65	VUS	157422071	0	3
KMT2B	Dystonia/ dyskinesia	NM_014727.2	19	36211579	C	T	c.1330C>T	p.Pro444Ser	SSV (SNV)	23.9	VUS	170818373	0	1
KMT2B	Dystonia/ dyskinesia	NM_014727.2	19	36211594	G	T	c.1345G>T	p.Ala449Ser	SSV (SNV)	18.53	VUS	50609598	0	1
KMT2B	Dystonia/ dyskinesia	NM_014727.2	19	36211607	A	G	c.1358A>G	p.Gln453Arg	SSV (SNV)	16.34	VUS	157421980	0	1
KMT2B	Dystonia/ dyskinesia	NM_014727.2	19	36211618	C	G	c.1369C>G	p.Pro457Ala	SSV (SNV)	14.39	VUS	24253763	0	1
KMT2B	Dystonia/ dyskinesia	NM_014727.2	19	36211640	C	T	c.1391C>T	p.Thr464Met	SSV (SNV)	22.5	VUS	14655945	0	3
KMT2B	Dystonia/ dyskinesia	NM_014727.2	19	36211685	G	A	c.1436G>A	p.Arg479Gln	SSV (SNV)	24.1	VUS	97887875	0	1
KMT2B	Dystonia/ dyskinesia	NM_014727.2	19	36211693	C	T	c.1444C>T	p.Arg482Trp	SSV (SNV)	23.2	VUS	25518700	0	1
KMT2B	Dystonia/ dyskinesia	NM_014727.2	19	36211940	G	A	c.1691G>A	p.Arg564Gln	SSV (SNV)	19.06	VUS	64785866	0	1
KMT2B	Dystonia/ dyskinesia	NM_014727.2	19	36211948	A	G	c.1699A>G	p.Ile567Val	SSV (SNV)	2.774	VUS	123341484	0	1
KMT2B	Dystonia/ dyskinesia	NM_014727.2	19	36212002	C	T	c.1753C>T	p.Arg585Cys	SSV (SNV)	22.5	VUS	60077737	0	1
KMT2B	Dystonia/ dyskinesia	NM_014727.2	19	36212003	G	A	c.1754G>A	p.Arg585His	SSV (SNV)	17.55	VUS	19444112	0	2
KMT2B	Dystonia/ dyskinesia	NM_014727.2	19	36212005	G	A	c.1756G>A	p.Ala586Thr	SSV (SNV)	21	VUS	153716616	0	1
KMT2B	Dystonia/ dyskinesia	NM_014727.2	19	36212018	C	T	c.1769C>T	p.Pro590Leu	SSV (SNV)	18.04	VUS	17736075	0	1
KMT2B	Dystonia/ dyskinesia	NM_014727.2	19	36212039	C	G	c.1790C>G	p.Pro597Arg	SSV (SNV)	23.9	VUS	24732090	0	1
KMT2B	Dystonia/ dyskinesia	NM_014727.2	19	36212123	C	T	c.1874C>T	p.Pro625Leu	SSV (SNV)	20.5	VUS	57453607	0	1
KMT2B	Dystonia/ dyskinesia	NM_014727.2	19	36212131	C	T	c.1882C>T	p.Pro628Ser	SSV (SNV)	7.432	VUS	47046943	0	1
KMT2B	Dystonia/ dyskinesia	NM_014727.2	19	36212135	C	T	c.1886C>T	p.Pro629Leu	SSV (SNV)	13.94	VUS	38409811	0	1
KMT2B	Dystonia/ dyskinesia	NM_014727.2	19	36212138	C	T	c.1889C>T	p.Ala630Val	SSV (SNV)	0.792	VUS	161108244	0	1
KMT2B	Dystonia/ dyskinesia	NM_014727.2	19	36212149	C	A	c.1900C>A	p.Pro634Thr	SSV (SNV)	10.32	VUS	30610392	0	1
KMT2B	Dystonia/ dyskinesia	NM_014727.2	19	36212155	G	C	c.1906G>C	p.Ala636Pro	SSV (SNV)	14.2	VUS	14971883	0	1
KMT2B	Dystonia/ dyskinesia	NM_014727.2	19	36212167	T	A	c.1918T>A	p.Ser640Thr	SSV (SNV)	8.205	VUS	33471478	0	1
KMT2B	Dystonia/ dyskinesia	NM_014727.2	19	36212215	G	A	c.1966G>A	p.Glu656Lys	SSV (SNV)	23.8	VUS	80003968	0	1
KMT2B	Dystonia/ dyskinesia	NM_014727.2	19	36212285	C	T	c.2036C>T	p.Pro679Leu	SSV (SNV)	24.3	VUS	51083781	0	1
KMT2B	Dystonia/ dyskinesia	NM_014727.2	19	36212302	G	A	c.2053G>A	p.Asp685Asn	SSV (SNV)	23.2	VUS	22894168	0	2
KMT2B	Dystonia/ dyskinesia	NM_014727.2	19	36212342	G	A	c.2093G>A	p.Arg698His	SSV (SNV)	29.6	VUS	53040566	0	1
KMT2B	Dystonia/ dyskinesia	NM_014727.2	19	36212401	G	A	c.2152G>A	p.Glu718Lys	SSV (SNV)	23.2	VUS	21313844	0	1
KMT2B	Dystonia/ dyskinesia	NM_014727.2	19	36212432	G	A	c.2183G>A	p.Ser728Asn	SSV (SNV)	21.8	VUS	33471732	0	5
KMT2B	Dystonia/ dyskinesia	NM_014727.2	19	36212438	G	A	c.2189G>A	p.Gly730Glu	SSV (SNV)	23.1	VUS	148494158	0	2
KMT2B	Dystonia/ dyskinesia	NM_014727.2	19	36212456	A	G	c.2207A>G	p.Gln736Arg	SSV (SNV)	18.33	VUS	169588460	0	1
KMT2B	Dystonia/ dyskinesia	NM_014727.2	19	36212456	A	C	c.2207A>C	p.Gln736Pro	SSV (SNV)	19.51	VUS	171267683	0	1
KMT2B	Dystonia/ dyskinesia	NM_014727.2	19	36212498	C	A	c.2249C>A	p.Pro750His	SSV (SNV)	23.5	VUS	29491167	0	1
KMT2B	Dystonia/ dyskinesia	NM_014727.2	19	36212519	A	C	c.2270A>C	p.Gln757Pro	SSV (SNV)	20.4	VUS	89445078	0	1
KMT2B	Dystonia/ dyskinesia	NM_014727.2	19	36212537	C	T	c.2288C>T	p.Pro763Leu	SSV (SNV)	10.86	VUS	20858149	0	2
KMT2B	Dystonia/ dyskinesia	NM_014727.2	19	36212568	A	T	c.2319A>T	p.Glu773Asp	SSV (SNV)	12.68	VUS	151007670	0	1
KMT2B	Dystonia/ dyskinesia	NM_014727.2	19	36212582	C	T	c.2333C>T	p.Ala778Val	SSV (SNV)	12.34	VUS	83080970	0	2
KMT2B	Dystonia/ dyskinesia	NM_014727.2	19	36212587	G	C	c.2338G>C	p.Val780Leu	SSV (SNV)	6.454	VUS	16483406	0	3
KMT2B	Dystonia/ dyskinesia	NM_014727.2	19	36212701	A	G	c.2452A>G	p.Met818Val	SSV (SNV)	7.159	VUS	27220083	0	4
KMT2B	Dystonia/ dyskinesia	NM_014727.2	19	36212705	C	T	c.2456C>T	p.Pro819Leu	SSV (SNV)	28.5	VUS	16947610	0	1
KMT2B	Dystonia/ dyskinesia	NM_014727.2	19	36213294	G	A	c.2491G>A	p.Gly831Arg	SSV (SNV)	17.77	VUS	30166639	0	1
KMT2B	Dystonia/ dyskinesia	NM_014727.2	19	36213322	G	A	c.2519G>A	p.Gly840Asp	SSV (SNV)	16.54	VUS	153292344	0	3
KMT2B	Dystonia/ dyskinesia	NM_014727.2	19	36213324	C	T	c.2521C>T	p.Pro841Ser	SSV (SNV)	7.668	VUS	165303568	0	1
KMT2B	Dystonia/ dyskinesia	NM_014727.2	19	36213367	G	A	c.2564G>A	p.Arg855Gln	SSV (SNV)	23.2	VUS	35954461	0	2
KMT2B	Dystonia/ dyskinesia	NM_014727.2	19	36213541	G	C	c.2643G>C	p.Gln881His	SSV (SNV)	25.2	VUS	163875775	0	1
KMT2B	Dystonia/ dyskinesia	NM_014727.2	19	36213572	C	T	c.2674C>T	p.Arg892Cys	SSV (SNV)	32	VUS	14103170	0	1
KMT2B	Dystonia/ dyskinesia	NM_014727.2	19	36213930	C	T	c.2756C>T	p.Pro919Leu	SSV (SNV)	24.5	VUS	58415726	0	2
KMT2B	Dystonia/ dyskinesia	NM_014727.2	19	36213971	G	A	c.2797G>A	p.Gly933Arg	SSV (SNV)	23.6	VUS	171495781	0	1
KMT2B	Dystonia/ dyskinesia	NM_014727.2	19	36214023	G	A	c.2849G>A	p.Arg950Gln	SSV (SNV)	22.7	VUS	39779148	0	1
KMT2B	Dystonia/ dyskinesia	NM_014727.2	19	36214025	C	T	c.2851C>T	p.Arg951Cys	SSV (SNV)	30	VUS	152014281	0	1
KMT2B	Dystonia/ dyskinesia	NM_014727.2	19	36214094	C	T	c.2920C>T	p.Arg974Cys	SSV (SNV)	28.9	VUS	169345973	0	1
KMT2B	Dystonia/ dyskinesia	NM_014727.2	19	36214630	GCA	ACAG	c.3059-3_3059-1delGCAinsACAG	p.?	SSV (indel)	16	VUS	40717956	0	5
KMT2B	Dystonia/ dyskinesia	NM_014727.2	19	36214714	G	A	c.3140G>A	p.Arg1047Gln	SSV (SNV)	28	VUS	28508510	0	1
KMT2B	Dystonia/ dyskinesia	NM_014727.2	19	36214720	C	T	c.3146C>T	p.Ala1049Val	SSV (SNV)	22.4	VUS	59454424	0	1
KMT2B	Dystonia/ dyskinesia	NM_014727.2	19	36214755	C	T	c.3181C>T	p.His1061Tyr	SSV (SNV)	21.3	VUS	160656257	0	1
KMT2B	Dystonia/ dyskinesia	NM_014727.2	19	36214765	C	T	c.3191C>T	p.Pro1064Leu	SSV (SNV)	24.6	VUS	148792530	0	1
KMT2B	Dystonia/ dyskinesia	NM_014727.2	19	36214780	C	G	c.3206C>G	p.Ser1069Cys	SSV (SNV)	26.9	VUS	22023598	0	4
KMT2B	Dystonia/ dyskinesia	NM_014727.2	19	36214825	C	T	c.3251C>T	p.Pro1084Leu	SSV (SNV)	25.4	VUS	159676677	0	1
KMT2B	Dystonia/ dyskinesia	NM_014727.2	19	36214858	C	T	c.3284C>T	p.Ser1095Leu)	SSV (SNV)	26.9	VUS	KMT2B-4	0	1
KMT2B	Dystonia/ dyskinesia	NM_014727.2	19	36214864	C	T	c.3290C>T	p.Pro1097Leu	SSV (SNV)	23.4	VUS	171267952	0	1
KMT2B	Dystonia/ dyskinesia	NM_014727.2	19	36214885	G	A	c.3311G>A	p.Arg1104Gln	SSV (SNV)	26.1	VUS	11484765	0	1
KMT2B	Dystonia/ dyskinesia	NM_014727.2	19	36214891	G	A	c.3317G>A	p.Arg1106Gln	SSV (SNV)	27.5	VUS	16635185	0	5
KMT2B	Dystonia/ dyskinesia	NM_014727.2	19	36215556	C	T	c.3353C>T	p.Pro1118Leu	SSV (SNV)	22.3	VUS	164563708	0	1
KMT2B	Dystonia/ dyskinesia	NM_014727.2	19	36215616	G	A	c.3413G>A	p.Arg1138Gln	SSV (SNV)	27.9	VUS	37175816	0	1
KMT2B	Dystonia/ dyskinesia	NM_014727.2	19	36215917	T	G	c.3457T>G	p.Ser1153Ala	SSV (SNV)	14.07	VUS	64423307	0	2
KMT2B	Dystonia/ dyskinesia	NM_014727.2	19	36215918	C	G	c.3458C>G	p.Ser1153Cys	SSV (SNV)	26.5	VUS	169588787	0	1
KMT2B	Dystonia/ dyskinesia	NM_014727.2	19	36216188	G	T	c.3596G>T	p.Gly1199Val	SSV (SNV)	22.2	VUS	168829651	0	1
KMT2B	Dystonia/ dyskinesia	NM_014727.2	19	36216194	C	T	c.3602C>T	p.Pro1201Leu	SSV (SNV)	23.1	VUS	153161075	0	1
KMT2B	Dystonia/ dyskinesia	NM_014727.2	19	36216627	C	T	c.3793C>T	p.Leu1265Phe	SSV (SNV)	24.1	VUS	95425711	0	1
KMT2B	Dystonia/ dyskinesia	NM_014727.2	19	36216643	G	A	c.3809G>A	p.Arg1270His	SSV (SNV)	31	VUS	40349792	0	2
KMT2B	Dystonia/ dyskinesia	NM_014727.2	19	36216679	C	T	c.3845C>T	p.Pro1282Leu	SSV (SNV)	29.9	VUS	171495752	0	1
[truncated: 792 more rows]
[truncated: 2 more columns]
